# Supplementary material for: metaRE R Package for Meta-Analysis of Transcriptome Data to Identify the cis-Regulatory Code behind the Transcriptional Reprogramming
Source: Genes (Basel). 2020 Jun 9;11(6):634. doi: 10.3390/genes11060634 (PMC7348973; doi:10.3390/genes11060634)
Supplement: Supplementary file 1 [file genes-11-00634-s001.zip]

Archive with 5 entries (5 files):
- Supplementary Figure 1. Percentage of AT-rich k-mers associated with cold stress in Arabidopsis thaliana.pdf
- Supplementary Table4. Cis-elements associated with hypothermia in Danio rerio.xlsx
- Supplementary Table 1. The available datasets data used in the analysis.xlsx
- Supplementary Table 2. Cis-elements associated with early cold stress response in Arabidopsis thaliana.xlsx
- Supplementary Table 3. Cis-elements associated with late cold stress response in Arabidopsis thaliana.xlsx
