# Supplementary material for: metaRE R Package for Meta-Analysis of Transcriptome Data to Identify the cis-Regulatory Code behind the Transcriptional Reprogramming
Source: Genes (Basel). 2020 Jun 9;11(6):634. doi: 10.3390/genes11060634 (PMC7348973; doi:10.3390/genes11060634)
Supplement: Supplementary file 1 [file genes-11-00634-s001.zip › Supplementary Table4. Cis-elements associated with hypothermia in Danio rerio.xlsx]

## Sheet: summary
	hexamers (<1E-10)		septamers (<1E-10)		octamers (<1E-10)			hexamers (<1E-10)		septamers (<1E-10)		octamers (<1E-10)
PBH	up	down	up	down	up	down	Pbonferroni	up	down	up	down	up	down
noFC	97	1	175	15	179	16	noFC	66	1	132	7	117	11
FC1.5	44	0	69	2	58	2	FC1.5	34	0	50	2	40	2
FC2	11	0	14	0	8	0	FC2	9	0	8	0	6	0
Up-regulation		Up-regulation
K-mer groups	Cis-BP (TOMTOM)		E-value (euclidean)		FAMILY
AACGTT	-		-		-
ACGTTA	-		-		-
TTATAA	-		-		-
ATATTA	M0108_1.02 (arid5a)		0.0375		ARID
ATATAT	-		-		-
AATTTA	M0633_1.02 (dmrt2a)		0.0242		DMRT
AATATA
AATGTA
ATAATA	-		-		-
ATACAT	M0633_1.02 (dmrt2a)		0.000894		DMRT
ATAAAT
GCGGAA	-		-		-
AAACGT	-		-		-
ATTATA	-		-		-
TATTAA	-		-		-
AAATAT	-		-		-
AATACA	-		-		-
TACATA	-		-		-
CCGCCC	-		-		-
AAAAAA	-		-		-
GGCGGA	-		-		-
GTATTA	-		-		-
ACATAT	M0194_1.02 (bhlhe22)		0.0258		bHLH
TAAATA	-		-		-
CGTGAC	M5711_1.02 (pax9)		0.00126		PAX
ATGTTA	-		-		-
AATACG	-		-		-
TATATA	-		-		-
ATTTTA	-		-		-
AATATG	-		-		-
AACCGC	-		-		-
ATTGTA	-		-		-
ACCAAT	M1890_1.02 (nfya)		0.0242		NF-Y
CGTCAC	M6180_1.02 (creb1)		0.0193		bZIP
CGAAAA	-		-		-
TAATAA	-		-		-
ACACGA	-		-		-
TATAAA	-		-		-
AAATTA	-		-		-
CATAAA	M2267_1.02 (cdx1b)		0.028		Homeobox
CCCGCC	M2272_1.02 (e2f4)		0.00846		E2F
CCGCCA	M4639_1.02 (yy1b)		0.0227		C2H2-ZF
CTCCGC	-		-		-
ATGGTA	-		-		-
ATGTAA	-		-		-
ATATAA	-		-		-
AATTAA	M1164_1.02 (hoxc1a)		0.0037		Homeobox
AAACAT	M0719_1.02 (foxg1a)		0.0303		Forkhead box
GACGTA	M0319_1.02 (CREM)		0.0465		bZIP
CACGTG	M0189_1.02 (id2a)		6.98e-06		bHLH
ACGAAA	M6211_1.02 (eomesa)		0.0051		T-box
ATAACG	-		-		-
AAATAC	-		-		-
CACGAA	M4930_1.02 (npas4)		0.0462		PAS
CGTTAC	-		-		-
CCGGAA	M4688_1.02 (ef1)		2.95e-05		ETS
ACATTA	-		-		-
ACCGCC	-		-		-
TGTAAA	-		-		-
CCGCCG	-		-		-
CGGTTC	-		-		-
ATAAAA	M2267_1.02 (cdx1b)		0.0111		Homeobox
ATGATA	-		-		-
AACGTG	-		-		-
ATACGC	-		-		-
CGGAAG	M4688_1.02 (ef1, elf1)		0.000246		ETS
Down-regulation
K-mer groups	Cis-BP (TOMTOM)		E-value (euclidean)		FAMILY
CGGAAG	M4688_1.02 (ef1, elf1)		0.000246		ETS

## Sheet: hexamers_noFC
$up
k-mer	k-mer (reverse)	MetaPvalue	PBH	Pbonferroni
AACGTT	AACGTT	4.11e-56	8.56e-53	8.5564e-53
ACGTTA	TAACGT	2.83e-55	2.94e-52	5.87605e-52
TTATAA	TTATAA	5.57e-53	3.86e-50	1.15933e-49
ATATTA	TAATAT	4.81e-37	2.5e-34	1.00084e-33
ATATAT	ATATAT	1.69e-36	7.05e-34	3.52527e-33
AATTTA	TAAATT	1.26e-35	4.35e-33	2.61295e-32
ATAATA	TATTAT	7.54e-35	1.97e-32	1.56935e-31
ATACAT	ATGTAT	7.57e-35	1.97e-32	1.57505e-31
GCGGAA	TTCCGC	1.67e-31	3.86e-29	3.47172e-28
AAACGT	ACGTTT	3.38e-31	7.03e-29	7.0274e-28
ATTATA	TATAAT	7.07e-31	1.34e-28	1.4702e-27
TATTAA	TTAATA	1.06e-30	1.83e-28	2.20084e-27
AAATAT	ATATTT	1.27e-30	2.03e-28	2.63309e-27
AATACA	TGTATT	7.5e-30	1.11e-27	1.55906e-26
TACATA	TATGTA	1.15e-29	1.59e-27	2.38185e-26
CCGCCC	GGGCGG	2.98e-29	3.88e-27	6.20021e-26
AATATA	TATATT	4.77e-29	5.84e-27	9.92601e-26
AAAAAA	TTTTTT	1.32e-28	1.53e-26	2.75068e-25
GGCGGA	TCCGCC	3.06e-26	3.35e-24	6.37317e-23
ATAAAT	ATTTAT	4.49e-26	4.67e-24	9.34544e-23
GTATTA	TAATAC	5.4e-26	5.35e-24	1.12397e-22
ACATAT	ATATGT	1.05e-25	9.95e-24	2.18888e-22
TAAATA	TATTTA	1.83e-25	1.66e-23	3.81473e-22
CGTGAC	GTCACG	3.08e-25	2.67e-23	6.39828e-22
AATGTA	TACATT	3.89e-25	3.24e-23	8.08764e-22
ATGTTA	TAACAT	8.63e-25	6.9e-23	1.79437e-21
AATACG	CGTATT	1.88e-24	1.41e-22	3.91968e-21
TATATA	TATATA	1.89e-24	1.41e-22	3.93597e-21
ATTTTA	TAAAAT	3.17e-23	2.27e-21	6.58576e-20
AATATG	CATATT	9.46e-22	6.56e-20	1.96823e-18
AACCGC	GCGGTT	1.39e-21	9.33e-20	2.89222e-18
ATTGTA	TACAAT	1.93e-21	1.25e-19	4.00513e-18
ACCAAT	ATTGGT	2.54e-21	1.6e-19	5.28425e-18
CGTCAC	GTGACG	2.9e-20	1.78e-18	6.03778e-17
CGAAAA	TTTTCG	5.69e-20	3.38e-18	1.18286e-16
TAATAA	TTATTA	8.34e-20	4.82e-18	1.73538e-16
ACACGA	TCGTGT	1.04e-19	5.86e-18	2.16926e-16
TATAAA	TTTATA	1.35e-19	7.36e-18	2.7978e-16
AAATTA	TAATTT	1.1e-18	5.85e-17	2.28251e-15
CATAAA	TTTATG	1.54e-18	8e-17	3.20177e-15
CCCGCC	GGCGGG	1.61e-18	8.17e-17	3.3503e-15
CCGCCA	TGGCGG	1.77e-18	8.61e-17	3.67542e-15
CTCCGC	GCGGAG	1.78e-18	8.61e-17	3.70094e-15
ATGGTA	TACCAT	5.23e-18	2.47e-16	1.08879e-14
ATGTAA	TTACAT	1.72e-17	7.96e-16	3.58355e-14
ATATAA	TTATAT	2.36e-17	1.05e-15	4.91128e-14
AATTAA	TTAATT	2.36e-17	1.05e-15	4.91366e-14
AAACAT	ATGTTT	3.53e-17	1.53e-15	7.34344e-14
GACGTA	TACGTC	4.2e-17	1.78e-15	8.73561e-14
CACGTG	CACGTG	4.4e-17	1.83e-15	9.15471e-14
ACGAAA	TTTCGT	5.7e-17	2.32e-15	1.18542e-13
ATAACG	CGTTAT	1.53e-16	6.08e-15	3.18933e-13
AAATAC	GTATTT	1.55e-16	6.08e-15	3.22018e-13
CACGAA	TTCGTG	2.19e-16	8.44e-15	4.55964e-13
CGTTAC	GTAACG	2.84e-16	1.08e-14	5.91736e-13
CCGGAA	TTCCGG	2.93e-16	1.09e-14	6.10379e-13
ACATTA	TAATGT	3.35e-16	1.22e-14	6.962e-13
ACCGCC	GGCGGT	4.84e-16	1.74e-14	1.00651e-12
TGTAAA	TTTACA	4.14e-15	1.46e-13	8.60366e-12
CCGCCG	CGGCGG	5.12e-15	1.77e-13	1.06418e-11
CGGTTC	GAACCG	7.22e-15	2.46e-13	1.50078e-11
ATAAAA	TTTTAT	1.79e-14	5.99e-13	3.71561e-11
ATGATA	TATCAT	2.17e-14	7.16e-13	4.5138e-11
AACGTG	CACGTT	2.37e-14	7.72e-13	4.9386e-11
ATACGC	GCGTAT	3.4e-14	1.09e-12	7.0761e-11
CGGAAG	CTTCCG	3.53e-14	1.11e-12	7.34553e-11
ATTAAA	TTTAAT	6.5e-14	2.02e-12	<1E-10
ATGGCG	CGCCAT	8.4e-14	2.57e-12	<1E-10
ACGTAT	ATACGT	1.04e-13	3.14e-12	<1E-10
AAAATT	AATTTT	1.1e-13	3.28e-12	<1E-10
GTATAA	TTATAC	1.18e-13	3.46e-12	<1E-10
GCGTCA	TGACGC	1.24e-13	3.57e-12	<1E-10
ACTTAT	ATAAGT	1.34e-13	3.82e-12	<1E-10
AATATT	AATATT	1.43e-13	4.03e-12	<1E-10
ATACAA	TTGTAT	1.62e-13	4.5e-12	<1E-10
ACGTGA	TCACGT	2.13e-13	5.83e-12	<1E-10
AATTAT	ATAATT	3.16e-13	8.53e-12	<1E-10
CGTTAG	CTAACG	3.56e-13	9.49e-12	<1E-10
ATTTAC	GTAAAT	3.89e-13	1.02e-11	<1E-10
AATAAT	ATTATT	4.16e-13	1.08e-11	<1E-10
TAACAA	TTGTTA	4.31e-13	1.1e-11	<1E-10
AAAACG	CGTTTT	4.35e-13	1.1e-11	<1E-10
AACCGG	CCGGTT	5.88e-13	1.47e-11	<1E-10
TTAAAA	TTTTAA	6.64e-13	1.64e-11	<1E-10
ATTCCG	CGGAAT	7.07e-13	1.73e-11	<1E-10
TATTCA	TGAATA	7.59e-13	1.82e-11	<1E-10
GTTTTA	TAAAAC	7.61e-13	1.82e-11	<1E-10
ACGTAC	GTACGT	8.51e-13	2.01e-11	<1E-10
GGATAA	TTATCC	9.44e-13	2.21e-11	<1E-10
CGTATA	TATACG	9.85e-13	2.28e-11	<1E-10
ATTTCG	CGAAAT	1.12e-12	2.57e-11	<1E-10
ACGTCA	TGACGT	1.38e-12	3.1e-11	<1E-10
AAATAA	TTATTT	1.39e-12	3.1e-11	<1E-10
ATACGA	TCGTAT	1.49e-12	3.3e-11	<1E-10
TACAAA	TTTGTA	1.54e-12	3.36e-11	<1E-10
AAATTG	CAATTT	2.09e-12	4.52e-11	<1E-10
AGCGCG	CGCGCT	3.01e-12	6.46e-11	<1E-10
$down
k-mer	k-mer (reverse)	MetaPvalue	PBH	Pbonferroni
CGGAAG	CTTCCG	5.06711e-17	1.05396e-13	1.05396e-13

## Sheet: septamers_noFC
$up
k-mer	k-mer (reverse)	MetaPvalue	PBH	Pbonferroni
AACGTTA	TAACGTT	2.58614e-47	2.11857e-43	2.11857e-43
TTATAAA	TTTATAA	8.89337e-45	3.15254e-41	7.28545e-41
AATTATA	TATAATT	1.1545e-44	3.15254e-41	9.45763e-41
TTAATAA	TTATTAA	2.20551e-44	4.51689e-41	1.80676e-40
ATAAATA	TATTTAT	3.51886e-44	5.7653e-41	2.88265e-40
TAAATTA	TAATTTA	4.27056e-43	5.83073e-40	3.49844e-39
AAATATA	TATATTT	1.12525e-42	1.31687e-39	9.21809e-39
ATATTTA	TAAATAT	1.69309e-42	1.73372e-39	1.38698e-38
AAATGTA	TACATTT	9.42256e-39	8.57663e-36	7.71896e-35
TATTAAA	TTTAATA	7.46417e-38	6.11465e-35	6.11465e-34
AATAATA	TATTATT	9.47939e-38	6.79677e-35	7.76552e-34
ATAATAA	TTATTAT	9.9562e-38	6.79677e-35	8.15612e-34
AAAATAT	ATATTTT	8.19878e-37	5.16649e-34	6.71644e-33
AATACAT	ATGTATT	4.43552e-36	2.59541e-33	3.63358e-32
ATTATAA	TTATAAT	4.92099e-36	2.68752e-33	4.03128e-32
TAAAATA	TATTTTA	3.1816e-33	1.62898e-30	2.60637e-29
ACGTTAT	ATAACGT	9.27156e-33	4.4678e-30	7.59526e-29
ATAAAAT	ATTTTAT	2.25648e-32	1.02695e-29	1.84851e-28
ATTAAAT	ATTTAAT	2.70222e-32	1.16508e-29	2.21366e-28
AATTTAT	ATAAATT	6.03165e-32	2.47056e-29	4.94113e-28
TATTTAA	TTAAATA	1.22406e-31	4.77499e-29	1.00275e-27
AATATAT	ATATATT	1.6341e-31	6.08478e-29	1.33865e-27
ATAATAT	ATATTAT	1.85675e-31	6.61324e-29	1.52105e-27
AAAACAT	ATGTTTT	4.75023e-31	1.62141e-28	3.89139e-27
AATATAA	TTATATT	1.46896e-29	4.81348e-27	1.20337e-25
AATAAAT	ATTTATT	4.53508e-28	1.4289e-25	3.71514e-24
ATATATA	TATATAT	4.8334e-28	1.46649e-25	3.95952e-24
AATTTAA	TTAAATT	1.97833e-27	5.78803e-25	1.62065e-23
AAATACA	TGTATTT	3.5401e-27	1.00002e-24	2.90005e-23
TAATACA	TGTATTA	1.04709e-26	2.85926e-24	8.57777e-23
ATATAAT	ATTATAT	1.14072e-26	3.01444e-24	9.34475e-23
ATAAGTA	TACTTAT	1.7346e-26	4.44058e-24	1.42099e-22
TATATAA	TTATATA	2.04744e-26	5.08261e-24	1.67726e-22
ATTTATA	TATAAAT	8.15283e-26	1.96435e-23	6.6788e-22
ATATGTA	TACATAT	1.00371e-25	2.34925e-23	8.22239e-22
ATACATA	TATGTAT	1.59542e-25	3.63046e-23	1.30696e-21
GTATTTA	TAAATAC	2.65016e-25	5.86759e-23	2.17101e-21
ATTTTAA	TTAAAAT	9.02279e-25	1.94512e-22	7.39147e-21
CTCCGCC	GGCGGAG	1.44435e-24	3.03388e-22	1.18321e-20
AAACGTT	AACGTTT	3.08259e-24	6.31315e-22	2.52526e-20
TAATAAA	TTTATTA	7.17447e-24	1.43349e-21	5.87732e-20
TATAATA	TATTATA	8.18565e-24	1.59659e-21	6.70569e-20
AAATATG	CATATTT	1.48546e-23	2.82997e-21	1.21689e-19
ATAATTA	TAATTAT	2.45689e-23	4.57428e-21	2.01268e-19
AAATAAT	ATTATTT	2.67848e-23	4.87602e-21	2.19421e-19
ATTGGTC	GACCAAT	7.81448e-23	1.39166e-20	6.40162e-19
ACTTCCG	CGGAAGT	1.34841e-22	2.35025e-20	1.10462e-18
CTGGATA	TATCCAG	1.47989e-22	2.52567e-20	1.21232e-18
TATAAAA	TTTTATA	2.07961e-22	3.47676e-20	1.70361e-18
AAAATGT	ACATTTT	3.02621e-22	4.95814e-20	2.47907e-18
TAATATA	TATATTA	9.7843e-22	1.57163e-19	8.0153e-18
ACGTTAC	GTAACGT	1.00998e-21	1.59111e-19	8.27375e-18
AATGTAT	ATACATT	1.21002e-21	1.87028e-19	9.91251e-18
TAAATAA	TTATTTA	2.2177e-21	3.36433e-19	1.81674e-17
AACATAT	ATATGTT	3.45562e-21	5.14699e-19	2.83085e-17
ATATATG	CATATAT	4.37316e-21	6.3973e-19	3.58249e-17
TACAAAA	TTTTGTA	7.73255e-21	1.11132e-18	6.3345e-17
AATAAAA	TTTTATT	1.50305e-20	2.12293e-18	1.2313e-16
AATGTTA	TAACATT	5.54928e-20	7.70504e-18	4.54597e-16
ATAGATA	TATCTAT	9.28578e-20	1.26782e-17	7.60691e-16
AAAAGTA	TACTTTT	1.63262e-19	2.17321e-17	1.33744e-15
AAAAAAT	ATTTTTT	1.64477e-19	2.17321e-17	1.34739e-15
AAATTAT	ATAATTT	1.88289e-19	2.44836e-17	1.54247e-15
TGACGCA	TGCGTCA	2.12399e-19	2.71871e-17	1.73997e-15
CAATATA	TATATTG	3.83466e-19	4.77852e-17	3.14136e-15
CATTTTA	TAAAATG	3.85677e-19	4.77852e-17	3.15947e-15
TAAAAAA	TTTTTTA	3.90822e-19	4.77852e-17	3.20161e-15
ATTATTA	TAATAAT	4.78244e-19	5.76143e-17	3.91777e-15
ACGTTAG	CTAACGT	5.97641e-19	7.09547e-17	4.89587e-15
ATAACAT	ATGTTAT	1.21802e-18	1.42544e-16	9.97805e-15
ATAATAC	GTATTAT	1.61161e-18	1.85948e-16	1.32023e-14
TTAAAAA	TTTTTAA	2.56882e-18	2.92275e-16	2.10438e-14
AAATACG	CGTATTT	2.68043e-18	3.00796e-16	2.19581e-14
ATGGCGG	CCGCCAT	3.68869e-18	4.08348e-16	3.02178e-14
GGGACTA	TAGTCCC	3.86749e-18	4.22434e-16	3.16825e-14
TAATGTA	TACATTA	4.48189e-18	4.83101e-16	3.67157e-14
AATGTAC	GTACATT	4.8418e-18	5.14808e-16	3.9664e-14
CGTCTAC	GTAGACG	4.90173e-18	5.14808e-16	4.0155e-14
AATATGT	ACATATT	5.25507e-18	5.44931e-16	4.30496e-14
ATAAATG	CATTTAT	8.04125e-18	8.23424e-16	6.58739e-14
TTTAAAA	TTTTAAA	8.78732e-18	8.88713e-16	7.19857e-14
ATATAAA	TTTATAT	1.01341e-17	1.01242e-15	8.30186e-14
ACCGGAA	TTCCGGT	1.10417e-17	1.0898e-15	9.04537e-14
CGTCACG	CGTGACG	1.7598e-17	1.71623e-15	1.44163e-13
GTTTTAA	TTAAAAC	1.99301e-17	1.92079e-15	1.63267e-13
CGGCGGA	TCCGCCG	2.25944e-17	2.13072e-15	1.85093e-13
AATACAA	TTGTATT	2.26285e-17	2.13072e-15	1.85373e-13
AAAACGT	ACGTTTT	2.34091e-17	2.17918e-15	1.91768e-13
ATAAAAC	GTTTTAT	2.58779e-17	2.38193e-15	2.11992e-13
AAAAATA	TATTTTT	2.69858e-17	2.45631e-15	2.21068e-13
CCCGCCC	GGGCGGG	3.62776e-17	3.26578e-15	2.97186e-13
CGACGTC	GACGTCG	3.91819e-17	3.48889e-15	3.20978e-13
AAGTTTA	TAAACTT	4.32784e-17	3.81222e-15	3.54537e-13
CAATAAA	TTTATTG	4.56692e-17	3.98002e-15	3.74122e-13
AATTTTA	TAAAATT	6.45481e-17	5.56608e-15	5.28778e-13
TACGTCA	TGACGTA	6.69219e-17	5.71067e-15	5.48224e-13
ACATTAA	TTAATGT	1.04992e-16	8.86693e-15	8.60093e-13
ACGTGAC	GTCACGT	1.38454e-16	1.15737e-14	1.13422e-12
ATTAATA	TATTAAT	2.26112e-16	1.87102e-14	1.85231e-12
CCAATCG	CGATTGG	2.70128e-16	2.21289e-14	2.21289e-12
TATTCAA	TTGAATA	3.05854e-16	2.48075e-14	2.50556e-12
ATTTTCG	CGAAAAT	3.29467e-16	2.64607e-14	2.699e-12
AAATTTA	TAAATTT	3.46007e-16	2.75193e-14	2.83449e-12
ACGTTAA	TTAACGT	3.57114e-16	2.81296e-14	2.92548e-12
GGGCGGA	TCCGCCC	3.7339e-16	2.91316e-14	3.05881e-12
ACTTATC	GATAAGT	5.01477e-16	3.87556e-14	4.1081e-12
TGTAAAA	TTTTACA	5.72452e-16	4.38273e-14	4.68953e-12
AATACGA	TCGTATT	6.0081e-16	4.55725e-14	4.92183e-12
CTTCCGC	GCGGAAG	6.27516e-16	4.71616e-14	5.14061e-12
GTAAATA	TATTTAC	7.65019e-16	5.6973e-14	6.26703e-12
ACATATA	TATATGT	9.42375e-16	6.9549e-14	7.71994e-12
CTTATCC	GGATAAG	9.73327e-16	7.11919e-14	7.9735e-12
TACATAA	TTATGTA	9.96353e-16	7.22312e-14	8.16213e-12
TGAATAA	TTATTCA	1.37723e-15	9.89675e-14	1.12823e-11
ACGTCAC	GTGACGT	1.48244e-15	1.05602e-13	1.21442e-11
AACTTAT	ATAAGTT	1.61006e-15	1.13703e-13	1.31896e-11
ATTTAGA	TCTAAAT	1.73715e-15	1.2163e-13	1.42308e-11
CCGCCGC	GCGGCGG	1.75619e-15	1.21921e-13	1.43867e-11
TGGATAA	TTATCCA	2.05245e-15	1.41292e-13	1.68137e-11
ATTTATG	CATAAAT	2.07328e-15	1.41536e-13	1.69843e-11
ACCCGGA	TCCGGGT	2.1782e-15	1.4747e-13	1.78438e-11
AAAATAA	TTATTTT	2.45198e-15	1.64644e-13	2.00866e-11
ATACAAA	TTTGTAT	2.54647e-15	1.69599e-13	2.08607e-11
TATCATA	TATGATA	3.30477e-15	2.18328e-13	2.70727e-11
AATGTAA	TTACATT	4.05371e-15	2.65664e-13	3.3208e-11
AAATATT	AATATTT	5.39048e-15	3.50467e-13	4.41588e-11
ATATTAA	TTAATAT	5.49089e-15	3.54184e-13	4.49814e-11
AAACATT	AATGTTT	6.0098e-15	3.84627e-13	4.92323e-11
CTTATAA	TTATAAG	9.0454e-15	5.74418e-13	7.40999e-11
CCGGGTA	TACCCGG	9.24653e-15	5.79354e-13	7.57475e-11
TAACGTA	TACGTTA	9.26457e-15	5.79354e-13	7.58953e-11
ATCCAGC	GCTGGAT	1.01406e-14	6.29334e-13	8.30721e-11
ATTTAAA	TTTAAAT	1.5805e-14	9.73495e-13	<1E-10
ATACGAT	ATCGTAT	1.95281e-14	1.19384e-12	<1E-10
ACCGCCA	TGGCGGT	3.7337e-14	2.26567e-12	<1E-10
AAACGTG	CACGTTT	3.90808e-14	2.35405e-12	<1E-10
CGTTTAA	TTAAACG	3.9423e-14	2.35732e-12	<1E-10
CAAAATA	TATTTTG	5.08588e-14	3.0191e-12	<1E-10
CAAATTA	TAATTTG	8.12444e-14	4.78816e-12	<1E-10
GGACTAA	TTAGTCC	9.16404e-14	5.36228e-12	<1E-10
GGCGGAA	TTCCGCC	9.27412e-14	5.3882e-12	<1E-10
ATTTTTA	TAAAAAT	9.54224e-14	5.50001e-12	<1E-10
CATAATA	TATTATG	9.60085e-14	5.50001e-12	<1E-10
ATGTAAA	TTTACAT	9.7038e-14	5.52039e-12	<1E-10
ATACGTC	GACGTAT	1.18712e-13	6.70681e-12	<1E-10
CGCGCTC	GAGCGCG	1.34084e-13	7.47406e-12	<1E-10
ATGAATG	CATTCAT	1.34117e-13	7.47406e-12	<1E-10
CGTGACC	GGTCACG	1.39834e-13	7.73998e-12	<1E-10
AATTAAA	TTTAATT	1.4235e-13	7.82637e-12	<1E-10
AACATTA	TAATGTT	1.60751e-13	8.77913e-12	<1E-10
ACACGAA	TTCGTGT	1.77183e-13	9.61246e-12	<1E-10
AATTACA	TGTAATT	1.81366e-13	9.7239e-12	<1E-10
AATGAAT	ATTCATT	1.81611e-13	9.7239e-12	<1E-10
TAACTTA	TAAGTTA	1.99977e-13	1.06378e-11	<1E-10
ACGTTTA	TAAACGT	2.1142e-13	1.11739e-11	<1E-10
ATTTTAC	GTAAAAT	2.76604e-13	1.45253e-11	<1E-10
ATGGTTA	TAACCAT	2.86087e-13	1.49276e-11	<1E-10
AAGGGAC	GTCCCTT	3.36227e-13	1.74327e-11	<1E-10
ACTAAGC	GCTTAGT	3.40508e-13	1.75436e-11	<1E-10
ATTAAAA	TTTTAAT	3.63945e-13	1.8634e-11	<1E-10
AACACGA	TCGTGTT	6.26997e-13	3.19028e-11	<1E-10
GTTTTTA	TAAAAAC	6.81853e-13	3.44799e-11	<1E-10
TCATAAA	TTTATGA	7.0006e-13	3.51834e-11	<1E-10
CGCCAAC	GTTGGCG	1.03192e-12	5.15459e-11	<1E-10
AACCGCC	GGCGGTT	1.22571e-12	6.08547e-11	<1E-10
CATAAAA	TTTTATG	1.35578e-12	6.69069e-11	<1E-10
AACGTTC	GAACGTT	1.38466e-12	6.79229e-11	<1E-10
AATACGT	ACGTATT	1.5472e-12	7.54444e-11	<1E-10
CGGCTTA	TAAGCCG	1.56859e-12	7.60348e-11	<1E-10
AGCGGAA	TTCCGCT	1.58682e-12	7.64658e-11	<1E-10
AAAATAC	GTATTTT	1.79526e-12	8.60043e-11	<1E-10
GTGGCGA	TCGCCAC	1.94348e-12	9.25637e-11	<1E-10
AATAATT	AATTATT	1.97126e-12	9.33442e-11	<1E-10
AATCATT	AATGATT	2.04985e-12	9.6508e-11	<1E-10
ACAATAA	TTATTGT	2.07707e-12	9.72305e-11	<1E-10
$down
k-mer	k-mer (reverse)	MetaPvalue	PBH	Pbonferroni
ATGAACC	GGTTCAT	9.18736e-25	7.52628e-21	7.52628e-21
ATTAATA	TATTAAT	1.05027e-21	4.30189e-18	8.60379e-18
CGGTTCA	TGAACCG	1.7129e-16	4.67736e-13	1.40321e-12
CCCGGAG	CTCCGGG	6.41538e-16	1.31387e-12	5.25548e-12
CATCCGC	GCGGATG	1.71429e-15	2.80869e-12	1.40434e-11
AGGGACT	AGTCCCT	2.34168e-15	3.19717e-12	1.9183e-11
AGCGGAA	TTCCGCT	6.84783e-15	8.01392e-12	5.60974e-11
ACACTAC	GTAGTGT	1.23653e-14	1.2662e-11	<1E-10
ATAGATA	TATCTAT	1.58282e-14	1.44072e-11	<1E-10
CGCCAAC	GTTGGCG	2.99949e-14	2.45718e-11	<1E-10
AACTTTG	CAAAGTT	5.59811e-14	3.85819e-11	<1E-10
ACAGCGG	CCGCTGT	5.65164e-14	3.85819e-11	<1E-10
TATGTAA	TTACATA	1.43502e-13	9.04282e-11	<1E-10
CAGCGGA	TCCGCTG	1.6747e-13	9.21206e-11	<1E-10
CACTACA	TGTAGTG	1.68678e-13	9.21206e-11	<1E-10
$down
k-mer	k-mer (reverse)	MetaPvalue	PBH	Pbonferroni
CTTCTTC	GAAGAAG	2.46524e-16	2.01952e-12	2.01952e-12

## Sheet: octamers_noFC
$up
k-mer	k-mer (reverse)	MetaPvalue	PBH	Pbonferroni
TAACGTTA	TAACGTTA	1.59633e-51	5.25128e-47	5.25128e-47													Meta.P.Value	Adj.Meta.P.Value
AAATTATA	TATAATTT	2.61052e-46	4.29378e-42	8.58755e-42
AATAAATA	TATTTATT	1.97502e-38	2.16567e-34	6.49702e-34
AATAATAA	TTATTATT	2.1671e-37	1.78222e-33	7.12889e-33
ATTTATAA	TTATAAAT	7.08334e-35	4.66027e-31	2.33014e-30
AAATATAT	ATATATTT	2.13722e-32	1.17177e-28	7.03061e-28
AACGTTAC	GTAACGTT	3.54012e-32	1.66366e-28	1.16456e-27
AATTATAA	TTATAATT	1.59699e-31	6.56683e-28	5.25347e-27
ATAATAAA	TTTATTAT	1.37582e-30	5.02877e-27	4.52589e-26
TTATAAAA	TTTTATAA	1.91174e-30	6.28885e-27	6.28885e-26
ATTAAATA	TATTTAAT	1.29796e-29	3.88162e-26	4.26978e-25
ATTATATA	TATATAAT	2.49939e-29	6.85167e-26	8.22201e-25
ATAAAATA	TATTTTAT	5.22413e-29	1.32195e-25	1.71853e-24
TAATAAAA	TTTTATTA	9.83692e-29	2.31139e-25	3.23595e-24
AAAATGTA	TACATTTT	1.79062e-28	3.92695e-25	5.89043e-24
ACATTTAT	ATAAATGT	2.6935e-28	5.53784e-25	8.86055e-24
TAATTGTA	TACAATTA	6.27081e-28	1.21344e-24	2.06284e-23
TTATTAAA	TTTAATAA	2.14149e-27	3.91369e-24	7.04465e-23
CTTATCCA	TGGATAAG	7.15536e-27	1.23886e-23	2.35383e-22
ATATTTTA	TAAAATAT	1.69421e-26	2.78665e-23	5.57329e-22
ATAATACA	TGTATTAT	2.80048e-26	4.38688e-23	9.21244e-22
ATAAATTA	TAATTTAT	4.215e-26	6.30257e-23	1.38657e-21
AAATACAT	ATGTATTT	5.25902e-26	7.28635e-23	1.73001e-21
ATAATAAT	ATTATTAT	5.31592e-26	7.28635e-23	1.74872e-21
ATATATAA	TTATATAT	9.74449e-26	1.28222e-22	3.20555e-21
ATTTAATA	TATTAAAT	1.18468e-25	1.4989e-22	3.89713e-21
ATAATTTA	TAAATTAT	1.87668e-25	2.28649e-22	6.17353e-21
ATAAATAT	ATATTTAT	2.71131e-25	3.1854e-22	8.91912e-21
TAAATATA	TATATTTA	1.47143e-24	1.66911e-21	4.84042e-20
ATATTTAA	TTAAATAT	1.92854e-24	2.11471e-21	6.34412e-20
ATTATAAA	TTTATAAT	4.7752e-24	5.06725e-21	1.57085e-19
GCTGGATA	TATCCAGC	7.25112e-24	7.45415e-21	2.38533e-19
TAAATACA	TGTATTTA	7.75685e-24	7.7324e-21	2.55169e-19
TAATAATA	TATTATTA	1.58307e-23	1.53167e-20	5.20768e-19
AAATAAAT	ATTTATTT	1.70373e-23	1.60131e-20	5.60459e-19
AACGTTAA	TTAACGTT	3.11869e-23	2.84979e-20	1.02592e-18
ATAAATAA	TTATTTAT	3.41131e-23	3.03293e-20	1.12219e-18
ACATTTTA	TAAAATGT	6.28076e-23	5.43715e-20	2.06612e-18
AATATAAT	ATTATATT	6.58514e-23	5.54683e-20	2.16625e-18
AATAAAAT	ATTTTATT	6.74469e-23	5.54683e-20	2.21873e-18
AATTATAT	ATATAATT	6.97914e-23	5.59966e-20	2.29586e-18
ATGTTTTA	TAAAACAT	1.98206e-22	1.53912e-19	6.52017e-18
CGGCGGAG	CTCCGCCG	2.01185e-22	1.53912e-19	6.61819e-18
TAAAATAA	TTATTTTA	3.02164e-22	2.25909e-19	9.93998e-18
ATTATTTA	TAAATAAT	8.76715e-22	6.40898e-19	2.88404e-17
TTAATAAA	TTTATTAA	1.17574e-21	8.40805e-19	3.8677e-17
AATACATA	TATGTATT	2.45687e-21	1.7196e-18	8.08212e-17
AATATATA	TATATATT	6.15666e-21	4.21936e-18	2.02529e-16
ATTTTGTA	TACAAAAT	9.59395e-21	6.44087e-18	3.15603e-16
CATATTTA	TAAATATG	1.067e-20	7.02002e-18	3.51001e-16
TAATGTAA	TTACATTA	1.19094e-20	7.68181e-18	3.91772e-16
CTGGATAA	TTATCCAG	3.72955e-20	2.35937e-17	1.22687e-15
TAATTATA	TATAATTA	5.4828e-20	3.40306e-17	1.80362e-15
AATATTTA	TAAATATT	7.07712e-20	4.31128e-17	2.32809e-15
TAAATAAA	TTTATTTA	7.85345e-20	4.69722e-17	2.58347e-15
ATTTAAAA	TTTTAAAT	1.11726e-19	6.56311e-17	3.67534e-15
TAATACAA	TTGTATTA	2.31716e-19	1.33729e-16	7.62254e-15
ATAAATAC	GTATTTAT	2.93455e-19	1.6644e-16	9.65351e-15
GACTAAGC	GCTTAGTC	4.55119e-19	2.53755e-16	1.49716e-14
AATTTATA	TATAAATT	5.37452e-19	2.94667e-16	1.768e-14
ACATTAAA	TTTAATGT	6.7207e-19	3.62433e-16	2.21084e-14
ATACATAT	ATATGTAT	8.9533e-19	4.75045e-16	2.94528e-14
AAATGTTA	TAACATTT	1.17924e-18	6.15748e-16	3.87921e-14
AAATAATA	TATTATTT	1.37405e-18	6.95524e-16	4.52007e-14
GCTCCGCC	GGCGGAGC	1.3743e-18	6.95524e-16	4.52091e-14
ACGTCTAC	GTAGACGT	1.59315e-18	7.94062e-16	5.24081e-14
ACGTCACG	CGTGACGT	3.78689e-18	1.85931e-15	1.24573e-13
AATGTACA	TGTACATT	3.96373e-18	1.91751e-15	1.30391e-13
GGGACTAA	TTAGTCCC	4.54803e-18	2.16829e-15	1.49612e-13
TAATATAA	TTATATTA	4.76779e-18	2.24059e-15	1.56841e-13
ATTTTACA	TGTAAAAT	5.10337e-18	2.36451e-15	1.6788e-13
AATATGTA	TACATATT	5.42047e-18	2.47655e-15	1.78312e-13
ACGTTTAA	TTAAACGT	6.04164e-18	2.72255e-15	1.98746e-13
AAATATGT	ACATATTT	6.90129e-18	3.0679e-15	2.27025e-13
ATATATAT	ATATATAT	8.87613e-18	3.89319e-15	2.91989e-13
GCCTATAA	TTATAGGC	9.53354e-18	4.12652e-15	3.13615e-13
AAATGTAG	CTACATTT	9.96732e-18	4.25825e-15	3.27885e-13
AATGAATG	CATTCATT	1.20359e-17	5.07607e-15	3.95933e-13
CTTAGTCC	GGACTAAG	1.24474e-17	5.18318e-15	4.09471e-13
ATTTTAAA	TTTAAAAT	1.30645e-17	5.37213e-15	4.2977e-13
AAAATAAT	ATTATTTT	2.3461e-17	9.52804e-15	7.71772e-13
AACGTTAT	ATAACGTT	2.88964e-17	1.15924e-14	9.50576e-13
TTTATAAA	TTTATAAA	2.95461e-17	1.17102e-14	9.71947e-13
AGGGACTA	TAGTCCCT	3.16843e-17	1.23744e-14	1.04229e-12
ATGATATA	TATATCAT	3.19743e-17	1.23744e-14	1.05183e-12
GCGGCGGA	TCCGCCGC	3.4528e-17	1.32074e-14	1.13583e-12
AAAATATA	TATATTTT	4.10615e-17	1.5526e-14	1.35076e-12
ATAAAAAT	ATTTTTAT	5.43021e-17	2.02991e-14	1.78632e-12
GTGACGTA	TACGTCAC	7.90832e-17	2.92306e-14	2.60152e-12
CCCTTCTA	TAGAAGGG	8.65072e-17	3.14255e-14	2.84574e-12
AAATAAAA	TTTTATTT	8.69321e-17	3.14255e-14	2.85972e-12
ATCCAGCA	TGCTGGAT	1.10757e-16	3.9603e-14	3.64347e-12
CAAAAATA	TATTTTTG	1.2717e-16	4.49825e-14	4.18337e-12
TATTTTAA	TTAAAATA	1.28672e-16	4.50298e-14	4.2328e-12
GTCGCCAC	GTGGCGAC	1.41756e-16	4.90862e-14	4.66319e-12
AACTTATC	GATAAGTT	1.93537e-16	6.63186e-14	6.36658e-12
CGTATTTA	TAAATACG	2.19721e-16	7.4515e-14	7.22795e-12
GGCGGAGA	TCTCCGCC	2.95615e-16	9.85444e-14	9.72456e-12
CGACGTCA	TGACGTCG	2.99495e-16	9.85444e-14	9.85218e-12
CCAACTTA	TAAGTTGG	2.99563e-16	9.85444e-14	9.85444e-12
AATTTAAA	TTTAAATT	3.32235e-16	1.0821e-13	1.09292e-11
AAATGAAT	ATTCATTT	4.24014e-16	1.36749e-13	1.39484e-11
AATACAAT	ATTGTATT	5.2124e-16	1.66473e-13	1.71467e-11
ATGGCATA	TATGCCAT	5.41203e-16	1.71187e-13	1.78034e-11
ATTTATGA	TCATAAAT	6.60103e-16	2.06807e-13	2.17148e-11
CCTTCCAG	CTGGAAGG	6.73124e-16	2.08897e-13	2.21431e-11
ACTTATCC	GGATAAGT	7.57323e-16	2.32831e-13	2.49129e-11
TTAAAAAA	TTTTTTAA	1.034e-15	3.14948e-13	3.40143e-11
ACTAAGCC	GGCTTAGT	1.13893e-15	3.43728e-13	3.74663e-11
ATGAAATA	TATTTCAT	1.15263e-15	3.447e-13	3.7917e-11
ATACATAA	TTATGTAT	1.67893e-15	4.97567e-13	5.523e-11
AATTTATG	CATAAATT	1.71165e-15	5.02736e-13	5.63065e-11
AATAAGTA	TACTTATT	1.7351e-15	5.05112e-13	5.70777e-11
TTATATAA	TTATATAA	2.06413e-15	5.95628e-13	6.79016e-11
CATAAATG	CATTTATG	2.15826e-15	6.17377e-13	7.09983e-11
ATATAATA	TATTATAT	2.51041e-15	7.11919e-13	8.25826e-11
TAAATTAA	TTAATTTA	2.56333e-15	7.20713e-13	8.43234e-11
AATACGAT	ATCGTATT	3.6757e-15	1.02471e-12	<1E-10
AGGTAACG	CGTTACCT	3.7326e-15	1.0305e-12	<1E-10
ACTTATAA	TTATAAGT	3.75911e-15	1.0305e-12	<1E-10
ATTGAATA	TATTCAAT	4.47193e-15	1.21577e-12	<1E-10													Meta.P.Value	Adj.Meta.P.Value
GTTTTGTA	TACAAAAC	5.92736e-15	1.59825e-12	<1E-10
CCAGCATA	TATGCTGG	6.36863e-15	1.70327e-12	<1E-10
AAAAAGTA	TACTTTTT	6.50223e-15	1.72498e-12	<1E-10
TAATTTAA	TTAAATTA	6.71503e-15	1.76718e-12	<1E-10
AATTTAAT	ATTAAATT	7.32042e-15	1.91121e-12	<1E-10
AAATTTAT	ATAAATTT	7.75959e-15	2.00992e-12	<1E-10
AATGAACC	GGTTCATT	8.12429e-15	2.08794e-12	<1E-10
ATGAATGA	TCATTCAT	9.55247e-15	2.43595e-12	<1E-10
GAAGGGCA	TGCCCTTC	1.15485e-14	2.9223e-12	<1E-10
GAATGAAC	GTTCATTC	1.28711e-14	3.23211e-12	<1E-10
CGGCTTAG	CTAAGCCG	1.39862e-14	3.48554e-12	<1E-10
CATAAATA	TATTTATG	1.71996e-14	4.25413e-12	<1E-10
AAATGTAT	ATACATTT	1.80563e-14	4.43268e-12	<1E-10
GGCCTATA	TATAGGCC	1.98941e-14	4.84768e-12	<1E-10
TAAAATTA	TAATTTTA	2.14644e-14	5.19187e-12	<1E-10
CACGTGAC	GTCACGTG	2.28626e-14	5.48971e-12	<1E-10
GTAGGTCA	TGACCTAC	2.30633e-14	5.49776e-12	<1E-10
ATAAGTAT	ATACTTAT	2.35993e-14	5.58505e-12	<1E-10
ATAATATA	TATATTAT	3.1739e-14	7.45776e-12	<1E-10
AGTTGGCG	CGCCAACT	3.79317e-14	8.84964e-12	<1E-10
ATAAGTAA	TTACTTAT	3.97383e-14	9.20584e-12	<1E-10
ACGTACCA	TGGTACGT	4.27537e-14	9.83515e-12	<1E-10
ATTATTAA	TTAATAAT	4.60744e-14	1.05255e-11	<1E-10
TAAATGTA	TACATTTA	4.95013e-14	1.12303e-11	<1E-10
ATTTAATG	CATTAAAT	5.52859e-14	1.24567e-11	<1E-10
CCTTCTAG	CTAGAAGG	6.011e-14	1.34516e-11	<1E-10
ATGTTATA	TATAACAT	6.15004e-14	1.36697e-11	<1E-10
AACGTTAG	CTAACGTT	6.27467e-14	1.38531e-11	<1E-10
AAATTCTG	CAGAATTT	6.83035e-14	1.49794e-11	<1E-10
ATATATAC	GTATATAT	6.90333e-14	1.50392e-11	<1E-10
ACCAATCG	CGATTGGT	7.61405e-14	1.64784e-11	<1E-10
ATAATTAA	TTAATTAT	9.27214e-14	1.99357e-11	<1E-10
AAAAACGT	ACGTTTTT	9.50504e-14	2.03038e-11	<1E-10
AAATGTAA	TTACATTT	9.77877e-14	2.07537e-11	<1E-10
TAAAGGGA	TCCCTTTA	1.22383e-13	2.58071e-11	<1E-10
AAAATATT	AATATTTT	1.2321e-13	2.58161e-11	<1E-10
TCGCCACA	TGTGGCGA	1.28199e-13	2.66913e-11	<1E-10
ATTTTGAA	TTCAAAAT	1.4356e-13	2.97016e-11	<1E-10
AATAATAT	ATATTATT	1.45977e-13	3.00129e-11	<1E-10
ATTATAAC	GTTATAAT	1.50341e-13	3.07182e-11	<1E-10
ATAAGTTG	CAACTTAT	1.53158e-13	3.08991e-11	<1E-10
GGTCGCCA	TGGCGACC	1.53814e-13	3.08991e-11	<1E-10
CAAATATA	TATATTTG	1.54045e-13	3.08991e-11	<1E-10
ATGTAAAA	TTTTACAT	1.78634e-13	3.56142e-11	<1E-10
CTCCGCCC	GGGCGGAG	1.92929e-13	3.82324e-11	<1E-10
GAACCGCC	GGCGGTTC	1.96124e-13	3.86329e-11	<1E-10
AATGTTAT	ATAACATT	2.05798e-13	4.02973e-11	<1E-10
ATTTATTA	TAATAAAT	2.25931e-13	4.39776e-11	<1E-10
CATACATA	TATGTATG	2.3623e-13	4.57118e-11	<1E-10
ACCGCCAA	TTGGCGGT	2.41533e-13	4.64648e-11	<1E-10
AACGTTCA	TGAACGTT	2.83602e-13	5.42406e-11	<1E-10
AATGTTTA	TAAACATT	2.92989e-13	5.57119e-11	<1E-10
AAGCCGAA	TTCGGCTT	3.26572e-13	6.17408e-11	<1E-10
TATTTTGA	TCAAAATA	3.61594e-13	6.79714e-11	<1E-10
AAAACATT	AATGTTTT	3.82796e-13	7.1548e-11	<1E-10
ACCCGGAT	ATCCGGGT	4.51749e-13	8.3959e-11	<1E-10
GGCGACCC	GGGTCGCC	4.88209e-13	9.00172e-11	<1E-10
CGCCTACC	GGTAGGCG	4.89819e-13	9.00172e-11	<1E-10
$down
k-mer	k-mer (reverse)	MetaPvalue	PBH	Pbonferroni
AATGAACC	GGTTCATT	2.58111e-30	8.49081e-26	8.49081e-26
CCCATACA	TGTATGGG	1.44761e-20	2.38102e-16	4.76204e-16
ATGAACCG	CGGTTCAT	6.28576e-20	6.89254e-16	2.06776e-15
GATTAATA	TATTAATC	1.40924e-17	1.15896e-13	4.63585e-13
GAACCGCC	GGCGGTTC	2.71869e-17	1.56925e-13	8.94342e-13
ACCGCCAA	TTGGCGGT	2.86219e-17	1.56925e-13	9.41548e-13
AGTGTGTG	CACACACT	6.60452e-17	2.8293e-13	2.17262e-12
AGTTGGCG	CGCCAACT	7.59387e-17	2.8293e-13	2.49808e-12
ATCTGGGG	CCCCAGAT	7.74066e-17	2.8293e-13	2.54637e-12
CACAGCGG	CCGCTGTG	3.58809e-16	1.07867e-12	1.18034e-11
ACAGCGGA	TCCGCTGT	3.60693e-16	1.07867e-12	1.18654e-11
GCGGTTCA	TGAACCGC	4.2241e-15	1.15797e-11	<1E-10
ACCCGGAG	CTCCGGGT	7.32314e-15	1.85309e-11	<1E-10
ATTAATAA	TTATTAAT	1.74327e-14	3.96471e-11	<1E-10
ACACTACA	TGTAGTGT	1.80784e-14	3.96471e-11	<1E-10
AAGGGACT	AGTCCCTT	3.41484e-14	7.02092e-11	<1E-10

## Sheet: hexamers_FC1.5
$up
k-mer	k-mer (reverse)	MetaPvalue	PBH	Pbonferroni
ACGTTA	TAACGT	1.78637e-43	3.71565e-40	3.71565e-40
AACGTT	AACGTT	1.89185e-36	1.96753e-33	3.93506e-33
TTATAA	TTATAA	9.19741e-36	6.37687e-33	1.91306e-32
AATTTA	TAAATT	8.15851e-30	4.24243e-27	1.69697e-26
ATATTA	TAATAT	1.29419e-25	5.38381e-23	2.6919e-22
AAAAAA	TTTTTT	3.59604e-24	1.24663e-21	7.47977e-21
AATATA	TATATT	1.70252e-23	5.0589e-21	3.54123e-20
AATACA	TGTATT	5.26359e-23	1.36853e-20	1.09483e-19
AAATAT	ATATTT	6.31869e-23	1.46032e-20	1.31429e-19
ATACAT	ATGTAT	2.2425e-22	4.6644e-20	4.6644e-19
ATATAT	ATATAT	5.1568e-22	9.75103e-20	1.07261e-18
AAACGT	ACGTTT	1.23629e-21	2.1429e-19	2.57147e-18
TATTAA	TTAATA	3.15542e-21	5.04868e-19	6.56328e-18
ACCAAT	ATTGGT	8.57174e-21	1.27352e-18	1.78292e-17
AATGTA	TACATT	1.53303e-20	2.1258e-18	3.1887e-17
ATAATA	TATTAT	2.02811e-19	2.63655e-17	4.21847e-16
TACATA	TATGTA	3.14536e-19	3.84844e-17	6.54235e-16
ATAAAT	ATTTAT	3.54666e-19	4.09836e-17	7.37704e-16
ACATAT	ATATGT	4.08667e-19	4.47383e-17	8.50027e-16
CGTGAC	GTCACG	4.52209e-19	4.70297e-17	9.40594e-16
ATTTTA	TAAAAT	4.93112e-19	4.88416e-17	1.02567e-15
TAAATA	TATTTA	8.52813e-19	8.06296e-17	1.77385e-15
ATGTTA	TAACAT	1.98996e-18	1.79961e-16	4.13911e-15
AATATG	CATATT	5.71527e-18	4.95324e-16	1.18878e-14
AAATTA	TAATTT	1.31836e-16	1.09687e-14	2.74219e-13
CCGCCC	GGGCGG	1.57218e-16	1.25424e-14	3.27013e-13
AAATAC	GTATTT	1.6281e-16	1.25424e-14	3.38645e-13
CATAAA	TTTATG	3.49559e-16	2.56475e-14	7.27083e-13
GTATTA	TAATAC	3.57586e-16	2.56475e-14	7.43778e-13
ATTATA	TATAAT	6.80277e-16	4.71659e-14	1.41498e-12
CCCGCC	GGCGGG	4.07999e-15	2.73754e-13	8.48639e-12
TATATA	TATATA	4.65932e-15	3.02856e-13	9.69138e-12
ATTGTA	TACAAT	9.10642e-15	5.73981e-13	1.89414e-11
AATTAA	TTAATT	1.18099e-14	7.22488e-13	2.45646e-11
AACGTG	CACGTT	8.57814e-14	5.09786e-12	<1E-10
CTCCGC	GCGGAG	1.23245e-13	7.12083e-12	<1E-10
ATAACG	CGTTAT	5.03294e-13	2.78738e-11	<1E-10
GACGTA	TACGTC	5.09234e-13	2.78738e-11	<1E-10
TATAAA	TTTATA	5.87078e-13	3.13108e-11	<1E-10
CACGTG	CACGTG	1.27781e-12	6.64463e-11	<1E-10
AATACG	CGTATT	1.40872e-12	7.10988e-11	<1E-10
ATTTAC	GTAAAT	1.43565e-12	7.10988e-11	<1E-10
AAACAT	ATGTTT	1.7865e-12	8.6417e-11	<1E-10
CGTTAG	CTAACG	1.91717e-12	9.06298e-11	<1E-10
$down
k-mer	k-mer (reverse)	MetaPvalue	PBH	Pbonferroni

## Sheet: septamers_FC1.5
$up
k-mer	k-mer (reverse)	MetaPvalue	PBH	Pbonferroni
TAAATTA	TAATTTA	2.57589e-38	2.11017e-34	2.11017e-34
ATAAATA	TATTTAT	6.96994e-37	2.85489e-33	5.70977e-33
AACGTTA	TAACGTT	2.55091e-31	6.96568e-28	2.0897e-27
TTATAAA	TTTATAA	4.00128e-31	8.19463e-28	3.27785e-27
TTAATAA	TTATTAA	6.78064e-30	1.11094e-26	5.5547e-26
AAAATAT	ATATTTT	5.35879e-29	7.31654e-26	4.38992e-25
ATATTTA	TAAATAT	2.18797e-28	2.56056e-25	1.79239e-24
AATTATA	TATAATT	1.27384e-27	1.30441e-24	1.04353e-23
AAATGTA	TACATTT	3.82056e-27	3.47756e-24	3.1298e-23
AATAATA	TATTATT	9.44943e-27	7.74097e-24	7.74097e-23
AAATATA	TATATTT	1.07366e-26	7.99584e-24	8.79542e-23
ACGTTAT	ATAACGT	1.59392e-26	1.08812e-23	1.30574e-22
ATAAGTA	TACTTAT	1.12107e-24	7.06448e-22	9.18382e-21
AATTTAA	TTAAATT	4.36811e-24	2.55597e-21	3.57835e-20
ATTGGTC	GACCAAT	1.00716e-23	5.50045e-21	8.25068e-20
TATTAAA	TTTAATA	1.52173e-23	7.79125e-21	1.2466e-19
AAATACA	TGTATTT	1.34764e-22	6.49402e-20	1.10398e-18
TAAAATA	TATTTTA	2.03482e-22	9.26068e-20	1.66692e-18
AATACAT	ATGTATT	3.61303e-22	1.55778e-19	2.95979e-18
ATAATAA	TTATTAT	4.75441e-22	1.94741e-19	3.89481e-18
ATTATAA	TTATAAT	2.80553e-21	1.09443e-18	2.29829e-17
AATTTAT	ATAAATT	5.22905e-21	1.94711e-18	4.28364e-17
AATAAAT	ATTTATT	1.48633e-20	5.29393e-18	1.2176e-16
ATTAAAT	ATTTAAT	2.74867e-20	9.38212e-18	2.25171e-16
ACGTTAG	CTAACGT	1.44582e-19	4.73767e-17	1.18442e-15
AAATATG	CATATTT	6.20568e-19	1.95527e-16	5.08369e-15
ATAAAAT	ATTTTAT	6.9307e-19	2.10283e-16	5.67763e-15
ATAATAT	ATATTAT	8.38953e-19	2.45454e-16	6.8727e-15
AAGTTTA	TAAACTT	2.72022e-18	7.68416e-16	2.22841e-14
ATTTATA	TATAAAT	6.76943e-18	1.82533e-15	5.54551e-14
ATATGTA	TACATAT	6.90738e-18	1.82533e-15	5.65852e-14
TTAAAAA	TTTTTAA	1.11697e-17	2.85944e-15	9.15021e-14
AATATAA	TTATATT	1.66739e-17	4.13917e-15	1.36593e-13
AATATAT	ATATATT	1.72203e-17	4.14907e-15	1.41068e-13
TATTTAA	TTAAATA	2.29534e-17	5.37241e-15	1.88034e-13
ATATATA	TATATAT	2.65514e-17	6.04193e-15	2.17509e-13
ATTTTAA	TTAAAAT	4.10069e-17	9.07915e-15	3.35929e-13
CCAATCG	CGATTGG	9.93082e-17	2.14088e-14	8.13532e-13
AAAACAT	ATGTTTT	1.10177e-16	2.31427e-14	9.02566e-13
TATATAA	TTATATA	1.29852e-16	2.65938e-14	1.06375e-12
AAAATGT	ACATTTT	3.08186e-16	6.1577e-14	2.52466e-12
TAAATAA	TTATTTA	7.6305e-16	1.48831e-13	6.2509e-12
ATATAAT	ATTATAT	9.33135e-16	1.77773e-13	7.64424e-12
AATGTAC	GTACATT	1.59661e-15	2.9726e-13	1.30794e-11
ACGTGAC	GTCACGT	1.82553e-15	3.32327e-13	1.49547e-11
AAACGTT	AACGTTT	2.43318e-15	4.33318e-13	1.99326e-11
TAAAAAA	TTTTTTA	3.29793e-15	5.74822e-13	2.70166e-11
ATACATA	TATGTAT	8.27833e-15	1.41283e-12	6.7816e-11
TTTAAAA	TTTTAAA	9.09332e-15	1.49228e-12	7.44925e-11
AAATAAT	ATTATTT	9.10813e-15	1.49228e-12	7.46138e-11
AATATGT	ACATATT	1.51645e-14	2.43584e-12	<1E-10
ACGTTAC	GTAACGT	1.89267e-14	2.84374e-12	<1E-10
AACATAT	ATATGTT	1.90142e-14	2.84374e-12	<1E-10
AAATTAT	ATAATTT	1.9067e-14	2.84374e-12	<1E-10
TACAAAA	TTTTGTA	1.90925e-14	2.84374e-12	<1E-10
CTCCGCC	GGCGGAG	2.66864e-14	3.90384e-12	<1E-10
TGACGCA	TGCGTCA	3.81881e-14	5.48837e-12	<1E-10
AATGTTA	TAACATT	4.32457e-14	6.10808e-12	<1E-10
GTATTTA	TAAATAC	4.40154e-14	6.11142e-12	<1E-10
AAAAAAT	ATTTTTT	5.32506e-14	7.27048e-12	<1E-10
AAATTTA	TAAATTT	6.49947e-14	8.72847e-12	<1E-10
ACATTAA	TTAATGT	9.06339e-14	1.19754e-11	<1E-10
TAATACA	TGTATTA	1.48488e-13	1.93081e-11	<1E-10
TAATATA	TATATTA	2.26444e-13	2.89848e-11	<1E-10
GTTTTAA	TTAAAAC	2.67757e-13	3.37456e-11	<1E-10
CTTATAA	TTATAAG	4.3664e-13	5.41963e-11	<1E-10
AAAACGT	ACGTTTT	4.92231e-13	6.01845e-11	<1E-10
ATTTAGA	TCTAAAT	6.32825e-13	7.62367e-11	<1E-10
ATAACAT	ATGTTAT	8.21523e-13	9.7535e-11	<1E-10
$down
k-mer	k-mer (reverse)	MetaPvalue	PBH	Pbonferroni
ATGAACC	GGTTCAT	8.02801e-17	6.57655e-13	6.57655e-13
ATTAATA	TATTAAT	2.4987e-16	1.02347e-12	2.04694e-12

## Sheet: octamers_FC1.5
$up
k-mer	k-mer (reverse)	MetaPvalue	PBH	Pbonferroni
TAACGTTA	TAACGTTA	3.18827e-38	1.04881e-33	1.04881e-33																					Meta.P.Value	Adj.Meta.P.Value
AAATTATA	TATAATTT	2.62429e-28	4.31643e-24	8.63287e-24
AATAAATA	TATTTATT	4.66564e-27	5.11603e-23	1.53481e-22
AATAATAA	TTATTATT	2.10471e-23	1.73092e-19	6.92366e-19
AACGTTAC	GTAACGTT	2.50098e-22	1.64544e-18	8.22721e-18
ATTTATAA	TTATAAAT	4.86526e-22	2.66746e-18	1.60048e-17
TAATTGTA	TACAATTA	3.17716e-21	1.49309e-17	1.04516e-16
TTATAAAA	TTTTATAA	9.11033e-21	3.74617e-17	2.99693e-16
ATATTTTA	TAAAATAT	1.05164e-20	3.84388e-17	3.45949e-16
AATTATAA	TTATAATT	1.17885e-20	3.87794e-17	3.87794e-16
GCCTATAA	TTATAGGC	2.3524e-20	7.03497e-17	7.73846e-16
TTATTAAA	TTTAATAA	3.26002e-19	8.9368e-16	1.07242e-14
ATTATATA	TATATAAT	4.77359e-19	1.20794e-15	1.57032e-14
ATAAATAA	TTATTTAT	5.14749e-19	1.20951e-15	1.69332e-14
ACATTTAT	ATAAATGT	9.59846e-19	2.10501e-15	3.15751e-14
TAATAAAA	TTTTATTA	1.11312e-18	2.28857e-15	3.66171e-14
AATACATA	TATGTATT	1.73892e-18	3.3649e-15	5.72034e-14
AACGTTAA	TTAACGTT	1.28271e-17	2.22709e-14	4.2196e-13
ACCAATCG	CGATTGGT	1.28632e-17	2.22709e-14	4.23147e-13
ATTTAATA	TATTAAAT	2.20087e-17	3.61999e-14	7.23998e-13
ATAAATAT	ATATTTAT	2.91833e-17	4.57149e-14	9.60012e-13
ATAATAAA	TTTATTAT	3.70194e-17	5.53541e-14	1.21779e-12
AAATAAAT	ATTTATTT	4.54655e-17	6.50275e-14	1.49563e-12
CATATTTA	TAAATATG	5.314e-17	7.28372e-14	1.74809e-12
ATAAAATA	TATTTTAT	5.92472e-17	7.56405e-14	1.94899e-12
AAAATGTA	TACATTTT	5.97839e-17	7.56405e-14	1.96665e-12
ACATTAAA	TTTAATGT	1.06787e-16	1.26275e-13	3.51285e-12
ATTAAATA	TATTTAAT	1.07482e-16	1.26275e-13	3.53571e-12
ATTTAAAA	TTTTAAAT	1.2391e-16	1.40557e-13	4.07615e-12
AAATATAT	ATATATTT	1.33947e-16	1.46137e-13	4.40634e-12
ATTATAAA	TTTATAAT	1.37714e-16	1.46137e-13	4.53025e-12
AAATATGT	ACATATTT	3.54677e-16	3.5103e-13	1.16675e-11
AAATGTTA	TAACATTT	3.60986e-16	3.5103e-13	1.1875e-11
AAATACAT	ATGTATTT	3.62811e-16	3.5103e-13	1.1935e-11
CTTATCCA	TGGATAAG	4.07196e-16	3.82718e-13	1.33951e-11
ATAATTTA	TAAATTAT	6.00277e-16	5.4852e-13	1.97467e-11
ACTTATAA	TTATAAGT	1.74831e-15	1.55439e-12	5.75126e-11
ATAATAAT	ATTATTAT	1.8167e-15	1.57268e-12	5.9762e-11
ATAAATTA	TAATTTAT	2.22584e-15	1.87746e-12	7.32211e-11
ATAATACA	TGTATTAT	2.52754e-15	2.07865e-12	8.31459e-11
GGCCTATA	TATAGGCC	3.57827e-15	2.87099e-12	<1E-10
ATGATATA	TATATCAT	4.00222e-15	3.13469e-12	<1E-10
ATATTTAA	TTAAATAT	5.75788e-15	4.40491e-12	<1E-10
TAATAATA	TATTATTA	6.57175e-15	4.91328e-12	<1E-10																					Meta.P.Value	Adj.Meta.P.Value
TAAAATAA	TTATTTTA	7.88599e-15	5.76483e-12	<1E-10
AACGTTAG	CTAACGTT	1.00978e-14	7.22121e-12	<1E-10
AATTTATA	TATAAATT	1.04162e-14	7.29048e-12	<1E-10
ACATTTTA	TAAAATGT	1.19012e-14	8.1563e-12	<1E-10
ATAAGTAT	ATACTTAT	1.29796e-14	8.65277e-12	<1E-10
ATTATTTA	TAAATAAT	1.31517e-14	8.65277e-12	<1E-10
TAAATATA	TATATTTA	1.94568e-14	1.255e-11	<1E-10
TAAATAAA	TTTATTTA	2.45435e-14	1.55266e-11	<1E-10
AATATGTA	TACATATT	2.97211e-14	1.84473e-11	<1E-10
ATATATAA	TTATATAT	3.13354e-14	1.9089e-11	<1E-10
AATAAAAT	ATTTTATT	4.09487e-14	2.44918e-11	<1E-10
AATGTACA	TGTACATT	6.00738e-14	3.52891e-11	<1E-10
CGGCGGAG	CTCCGCCG	6.96582e-14	4.02013e-11	<1E-10
TAAATTAA	TTAATTTA	1.40123e-13	7.94742e-11	<1E-10
$down
k-mer	k-mer (reverse)	MetaPvalue	PBH	Pbonferroni
AATGAACC	GGTTCATT	2.92149e-20	9.61053e-16	9.61053e-16
CCCATACA	TGTATGGG	1.31361e-15	2.16062e-11	4.32124e-11

## Sheet: hexamers_FC2
$up
k-mer	k-mer (reverse)	MetaPvalue	PBH	Pbonferroni
ACCAAT	ATTGGT	2.18647e-26	4.54785e-23	4.54785e-23
ACGTTA	TAACGT	5.04715e-24	5.24903e-21	1.04981e-20
AACGTT	AACGTT	1.16555e-19	8.08113e-17	2.42434e-16
AATTTA	TAAATT	1.0716e-17	5.57234e-15	2.22894e-14
AAAAAA	TTTTTT	2.46661e-17	1.02611e-14	5.13055e-14
TTATAA	TTATAA	6.09047e-17	2.11136e-14	1.26682e-13
TATTAA	TTAATA	4.17908e-14	1.10872e-11	8.69247e-11
AAACAT	ATGTTT	4.7814e-14	1.10872e-11	9.9453e-11
ATATTA	TAATAT	4.79734e-14	1.10872e-11	9.97848e-11
GACCAA	TTGGTC	2.87368e-13	5.97725e-11	<1E-10
ATAAAT	ATTTAT	4.06789e-13	7.69201e-11	<1E-10
$down
k-mer	k-mer (reverse)	MetaPvalue	PBH	Pbonferroni
$down

## Sheet: septamers_FC2
$up
k-mer	k-mer (reverse)	MetaPvalue	PBH	Pbonferroni
ATTGGTC	GACCAAT	1.75661e-28	1.43901e-24	1.43901e-24
AATTTAA	TTAAATT	8.2775e-21	2.26703e-17	6.78093e-17
TAAATTA	TAATTTA	8.3021e-21	2.26703e-17	6.80108e-17
AAAATAT	ATATTTT	1.62052e-19	3.31883e-16	1.32753e-15
ACGTTAT	ATAACGT	2.16799e-19	3.55203e-16	1.77601e-15
AAGTTTA	TAAACTT	4.67071e-18	6.37708e-15	3.82625e-14
ATAAATA	TATTTAT	1.02312e-17	1.19734e-14	8.38137e-14
AAATGTA	TACATTT	1.05524e-14	1.08057e-11	8.64454e-11
ATATTTA	TAAATAT	1.94541e-14	1.77076e-11	<1E-10
ATAAGTA	TACTTAT	2.84439e-14	2.33012e-11	<1E-10
AACGTTA	TAACGTT	3.5935e-14	2.55883e-11	<1E-10
ACATTAA	TTAATGT	3.74828e-14	2.55883e-11	<1E-10
TTAATAA	TTATTAA	1.17888e-13	7.42873e-11	<1E-10
AAATATG	CATATTT	1.38618e-13	8.11113e-11	<1E-10
$down
k-mer	k-mer (reverse)	MetaPvalue	PBH	Pbonferroni

## Sheet: octamers_FC2
$up
k-mer	k-mer (reverse)	MetaPvalue	PBH	Pbonferroni
ACATTAAA	TTTAATGT	1.88614e-20	3.10793e-16	6.20464e-16
ACCAATCG	CGATTGGT	1.88955e-20	3.10793e-16	6.21585e-16
CAGGTGTC	GACACCTG	3.89923e-18	4.27563e-14	1.28269e-13
GCCTATAA	TTATAGGC	8.02318e-17	6.59826e-13	2.6393e-12
GGCCTATA	TATAGGCC	1.10742e-16	7.28594e-13	3.64297e-12
GCGGCCTA	TAGGCCGC	1.97784e-16	1.08438e-12	6.50629e-12
TAACGTTA	TAACGTTA	7.38248e-15	3.46934e-11	<1E-10
ATAAGTAT	ATACTTAT	9.67141e-15	3.97688e-11	<1E-10
$down
k-mer	k-mer (reverse)	MetaPvalue	PBH	Pbonferroni
