# Supplementary material for: metaRE R Package for Meta-Analysis of Transcriptome Data to Identify the cis-Regulatory Code behind the Transcriptional Reprogramming
Source: Genes (Basel). 2020 Jun 9;11(6):634. doi: 10.3390/genes11060634 (PMC7348973; doi:10.3390/genes11060634)
Supplement: Supplementary file 1 [file genes-11-00634-s001.zip › Supplementary Table 1. The available datasets data used in the analysis.xlsx]

## Sheet: Sheet1
№	GEO accession number	Tissue, developmental stage	Treatment (temperature, time)	Ecotype	Number of replicates	Reference
	number
Arabidopsis thaliana
1-5	GSE5620-GSE5621	shoots of 16 dag seedlings	4 °C, 1h	Col-0	2	Kilian J, Whitehead D, Horak J, Wanke D et al., 2007
			4 °C, 3h
			4 °C, 6h
			4 °C, 12h
			4 °C, 24h
6-7	GSE5620-GSE5621	roots of 16 dag seedlings	4 °C, 3h	Col-0	2	Kilian J, Whitehead D, Horak J, Wanke D et al., 2007
			4 °C, 6h
8	GSE5535	shoots of 18 dag seedlings	10 °C, 24 h	Col-0	2	Vogel J, Zarka D, Van Buskirk H, Fowler S et al., 2005
9	GSE37130	leaves of 14 dag seedlings	4 °C, 24h	Col-0	2
10-11	GSE39090	14 dag seedlings	4 °C, 12h	Col-0	2	Guan Q, Wu J, Zhang Y, Jiang C et al., 2013
			4 °C, 24 h
12	GSE3326	14 dag seedlings	0°C, 24 h	Col-0	2	Lee B, Henderson D, Zhu J, 2005
13	GSE55906	11 dag seedlings	4 °C, 24 h	WS-2	4	Park S, Lee C, Doherty C, Gilmour S et al., 2015
14	GSE55907	12 dag seedlings	4 °C, 24 h	Col-0	2	Park S, Lee C, Doherty C, Gilmour S et al., 2015
15	GSE64575	10 dag seedlings	4 °C, 24 h	Col-0	5	Park S, Lee C, Doherty C, Gilmour S et al., 2015
16	GSE5534	10 dag seedlings	10 °C, 24 h	Col-0	2	Vogel J, Zarka D, Van Buskirk H, Fowler S. et al., 2005
17	GSE43818	21 dag seedlings	4 °C, 24 h	Col-0	3	Kim Y, Park S, Gilmour S, Thomashow M, 2013
18	GSE31837	cell suspension T87	4 °C, 24 h	cells were derived from Col-0	3	Chiba Y, Mineta K, Hirai MY, Suzuki Y et al., 2013
19-20	GSE63406	9 dag seedlings	10 °C, 1h	Col-0	3	Schlaen R, Mancini E, Sanchez S, Perez-Santángelo S et al., 2015
			10 °C, 24h
21-22	GSE130729	14 dag seedlings	4°C, 3h	Col-0	2	Jia Y, Ding Y, Shi Y, Zhang X et al., 2016
			4 °C, 24h
№	GEO accession number	Tissue, developmental stage	Treatment (temperature, time)	Strain	Number of replicates	Reference
	number
Danio rerio
1-16	GSE62221	brain of six months old fishes	18 °C, 12h	Tubingen	1	Hu P, Liu M, Zhang D, Wang J et al., 2015
		gills of six months old fishes	18 °C, 12h		1
		hearts of six months old fishes	18 °C, 12h		1
		intestine of six months old fishes	18 °C, 12h		1
		liver of six months old fishes	18 °C, 12h		1
		kidney of six months old fishes	18 °C, 12h		1
		muscle of six months old fishes	18 °C, 12h		1
		spleen of six months old fishes	18 °C, 12h		1
		brain of six months old fishes	10°C, 12h		1
		gills of six months old fishes	10°C, 12h		1
		hearts of six months old fishes	10°C, 12h		1
		intestine of six months old fishes	10°C, 12h		1
		liver of six months old fishes	10°C, 12h		1
		kidney of six months old fishes	10°C, 12h		1
		muscle of six months old fishes	10°C, 12h		1
		spleen of six months old fishes	10°C, 12h		1
