# Supplementary material for: metaRE R Package for Meta-Analysis of Transcriptome Data to Identify the cis-Regulatory Code behind the Transcriptional Reprogramming
Source: Genes (Basel). 2020 Jun 9;11(6):634. doi: 10.3390/genes11060634 (PMC7348973; doi:10.3390/genes11060634)
Supplement: Supplementary file 1 [file genes-11-00634-s001.zip › Supplementary Table 3. Cis-elements associated with late cold stress response in Arabidopsis thaliana.xlsx]

## Sheet: summary
	hexamers (<1E-10)		septamers (<1E-10)		octamers (<1E-10)			hexamers (<1E-10)		septamers (<1E-10)		octamers (<1E-10)
PBH	up	down	up	down	up	down	Pbonferroni	up	down	up	down	up	down
noFC	59	32	100	47	126	67	noFC	43	26	69	32	92	39
FC1.5	69	37	142	64	171	85	FC1.5	58	25	107	47	117	55
FC2	75	44	162	91	240	86	FC2	60	33	137	61	166	56
Up-regulation		Up-regulation
K-mer groups	DAPv1 (TOMTOM)		E-value (euclidean)		FAMILY	PBM (TOMTOM)		E-value (euclidean)		FAMILY	Cis-BP (TOMTOM)		E-value (euclidean)		FAMILY
CGACAG	AT4G32800		0.0139		AP2/ERF	ETT, ARF3		0.0176		B3/ARF	M0034_1.02 (AT4G32800)		0.00447		AP2/ERF
CGACAC	AT3G60490		0.0144		AP2/ERF	AT1G77200		0.0356		AP2/ERF	M0072_1.02 (AT1G01250)		0.0402
	AT1G77200		0.0209		AP2/ERF	DEAR4		0.0411		AP2/ERF	M0075_1.02 (DEAR3)		0.0402
	AT3G60490		0.0218		AP2/ERF	-		-		AP2/ERF	M0030_1.02 (FTQ4, CBF2)		0.048
CCGACA	DDF1		0.0037		AP2/ERF	DDF1		0.0019		AP2/ERF	M0075_1.02 (DEAR3)		0.000241		AP2/ERF
TCGACA	DDF1		0.00514		AP2/ERF	AT1G77200		0.00565			M0073_1.02 (AT1G33760)		0.000731
CCGACG	CBF4		0.0104		AP2/ERF	DEAR4		0.00565			M0072_1.02 (AT1G01250)		0.00157		B3/ARF
CCGACC	CBF1		0.0113			ETT, ARF3		0.00823		B3/ARF	M0031_1.02 (ATCBF3)		0.00163
GCCGAC	CBF2		2.41e-05		AP2/ERF	AT1G77200		0.000975		AP2/ERF	M0030_1.02 (FTQ4, CBF2)		4.39e-07		AP2/ERF
ACCGAC	CBF4		5.25e-05			DEAR4		0.00186		AP2/ERF	M0034_1.02 (AT4G32800)		0.000112
	CBF3		5.91e-05			AT1G74930 (ORA47)		0.00186		AP2/ERF	M0075_1.02 (DEAR3)		0.000186
	CBF1		0.00012			DDF1		0.00869		AP2/ERF	M0031_1.02 (ATCBF3)		0.00065
ATGTCG	CBF4		0.0038		AP2/ERF	DDF1		0.00578		AP2/ERF	M0030_1.02 (FTQ4, CBF2)		2.47e-05		AP2/ERF
	CBF2		0.00873			-		-			M0034_1.02 (AT4G32800)		0.0314
CACCGA	AT3G16280		0.00284		AP2/ERF	DEAR4		0.0158		AP2/ERF	M0073_1.02 (AT1G33760)		0.00119		AP2/ERF
	CEJ1/DEAR1		0.00419			AT1G77200		0.0495			M0075_1.02 (DEAR3)		0.00472
AGATAT	LCL1/CCA1-like		0.00289		MYB-like	CCA1		0.00467		MYB-like	M1303_1.02 (RVE6)		1.4e-05		MYB-like
	RVE5		0.0074			RVE1		0.00659			M1351_1.02 (RVE5)		0.00154
AAATAT	ATL84		0.0031		RING/U-box	CCA1		0.0021		MYB-like	M1303_1.02 (RVE6)		0.00387		MYB-like
	LCL1/CCA1-like		0.00454		MYB-like	RVE1		0.00274			M1351_1.02 (RVE5)		0.0161
	LHY1		0.00454			-		-			-		-
AATATC	LHY1		0.00196		MYB-like	CCA1		0.00302		MYB-like	M1303_1.02 (RVE6)		1.4e-05		MYB-like
	RVE1		0.00449			RVE1		0.00302			M1351_1.02 (RVE5)		0.00139
	LCL1/CCA1-like		0.00617			-		-			-		-
ACACGT	BEH3		0.0273		BES1	ANAC055		0.0391		NAC	M0267_1.02 (ABF3)	M0267_1.02 (ABF3)	0.000168		bZIP
	BEH2		0.0334			-		-			M0329_1.02 (GBF4)		0.0018		bZIP
	BEH4		0.0405			-		-			M0150_1.02 (bHLH13)	M0150_1.02 (AT1G01260)	0.00246		bHLH
CACGTG	bHLH18		4.14e-05		bHLH	PIF5		0.00189		bHLH	M0159_1.02 (bHLH104)	M0159_1.02 (bHLH104)	1.8e-05		bHLH
	bHLH74		0.00307			PIF4		0.00397			M0150_1.02 (bHLH13)	M0150_1.02 (AT1G01260)	3.56e-05	3.56e-05
	PIF7		0.00524			MYC4		0.00643			M0158_1.02 (PIF8)	M0158_1.02 (UNE10)	3.56e-05
CGTGTC	-		-		-	-		-		-	M0261_1.02 (ABI5)		0.0295		bZIP
											M0267_1.02 (ABF3)		0.0396
ACGCGT	similar to CAMTA		-		-	-		-		-	-		-		-
CGCGTA	similar to CAMTA		-		-	-		-		-	-		-		-
AACGCG	CAMTA1		0.000837		CAMTA	-		-		-	M2350_1.02 (FHY3)	M2350_1.02 (FHY3)	0.0228		FAR1
CACGCG						-		-		-	M0581_1.02 (CAMTA3)		0.0338		CAMTA
GACCGA	-		-		-	-		-		-	M2382_1.02 (ZAP1, WRKY1)		0.0103		WRKY
CGACCG	-		-		-	-		-		-	-		-		-
GGCCCA	-		-		-	TCP23		0.0452		TCP	M1654_1.02 (TCP23)		0.0288		TCP
AGCCCA
GTCCAC	TCP16		0.0473		TCP	TCP16		0.0219		TCP	M2380_1.02 (TCP16)		0.0113		TCP
GTCGAC	-		-		-	ETT_2, ARF3		0.00643		B3/ARF	-		-		-
ATTCGC	-		-		-	-		-		-	-		-		-
ATTTGG	-		-		-	-		-		-	-		-		-
AGTCGG	-		-		-	-		-		-	M0073_1.02 (AT1G33760)		0.0268		AP2/ERF
ATGGGC	-		-		-	-		-		-	-		-		-
TCGGCA	-		-		-	-		-		-	-		-		-
AAAGCC	-		-		-	-		-		-	-		-		-
AAGCCC	-		-		-	-		-		-	-		-		-
AGGCCC	-		-		-	-		-		-	-		-		-
GGTCGA	-		-		-	-		-		-	-		-		-
ACTGTC	-		-		-	-		-		-	-		-		-
CGACCG	-		-		-	-		-		-	-		-		-
CGAATC	-		-		-	-		-		-	-		-		-
ACGAAA	-		-		-	-		-		-	-		-		-
ACGTCG	-		-		-	-		-		-	-		-		-
CGTGGC	bZIP43		0.00175		bZIP	PIF3		0.0177		bHLH	M1921_1.02 (AtbZIP44)		0.00468		bZIP
CGTGGA	bZIP42		0.00656			-		-			M2353_1.02 (POC1, PIF3)		0.0369		bHLH
ACGTGG	bZIP43		0.00717		bZIP	PIF3		0.00517		bHLH	M0158_1.02 (UNE10, PIF8)		0.00357		bHLH
	bZIP42		0.0102			BZIP60_2		0.0317		bZIP	M1921_1.02 (AtbZIP44)		0.00362		bZIP
CGTGTA	-		-		-	REM1_2		0.0126		B3	M0267_1.02 (ABF3)		0.0314		bZIP
Down-regulation
K-mer groups	DAPv1 (TOMTOM)		E-value (euclidean)		FAMILY	PBM (TOMTOM)		E-value (euclidean)		FAMILY	Cis-BP (TOMTOM)		E-value (euclidean)		FAMILY
GGATAA	AT1G19000		0.00065		MYB-like	-		-		-	M1309_1.02 (AT1G70000, MYBD)		0.000925		MYB
CTTATC	AT3G11280		0.0111		MYB-like	-		-		-	M1336_1.02 (DIV2)		0.00199		MYB
CATATC	-		-		-	-		-		-	-		-		-
ATGATG	ZML1/GATA24		2.63e-07		GATA	-		-		-	-		-		-
ATGTTG	-		-		-	-		-		-	M0013_1.02 (TEM2, RAV2)		0.000639		AP2/ERF
CAAGTG	-		-		-	-		-		-	M0229_1.02 (AT2G42280, FBH4)		0.000408		bHLH
CACGTG	bHLH74		0.0212		bHLH74	PIF3		0.0109		bHLH	M2355_1.02 (PIF5)		2.51e-05		bHLH
CACATG	-		-		-	MYC4		0.0131			M2353_1.02 (POC1, PIF3)		0.000205
ATCATC	ZML1/GATA24		1.46e-06		GATA	-		-		-	-		-		-
CATCAC	-		-		-	-		-		-	-		-		-
TATCCA	AT1G19000		0.0152		MYB-like	-		-		-	M1309_1.02 (AT1G70000, MYBD)		0.00139		MYB
ATCCAA	similar to AT1G19000		-		-	-		-		-	-		-		-
GGGACC	TCP17		0.000476		TCP	-		-		-	M1650_1.02 (TCP5)		4.99e-05		TCP
AGGACC	similar to TCP		-		-	-		-		-	-		-		-
GGAACC	similar to TCP		-		-	-		-		-	-		-		-
GGACCC	TCP16		0.0414		TCP	TCP16		0.0346		TCP	-		-		-
CAGACA	similar to ARF		-		-	-		-		-	-		-		-
CCCACC	-		-		-	-		-		-	M1654_1.02 (TCP23)		0.0279		TCP
CCCATC	-		-		-	-		-		-	-		-		-
GGACCA	TCP24		0.000464		TCP	-		-		-	M1650_1.02 (TCP5)		3.56e-05		TCP
GGTCCA	TCP16		0.0473		TCP	TCP16		0.0219		TCP	M2380_1.02 (TCP16)		0.00787		TCP
CTACTC	-		-		-	-		-		-	-		-		-
CCACAC	-		-		-	-		-		-	-		-		-
CCAGTC	-		-		-	-		-		-	-		-		-
CCAGCC	-		-		-	-		-		-	-		-		-
ACCAGC	-		-		-	-		-		-	-		-		-

## Sheet: hexamers_noFC
$up
k-mer	k-mer (reverse)	MetaPvalue	PBH	Pbonferroni
GCCGAC	GTCGGC	3.35803e-152	6.98469e-149	6.98469e-149
ACCGAC	GTCGGT	2.66579e-140	2.77242e-137	5.54483e-137
CCGACA	TGTCGG	6.42654e-93	4.45573e-90	1.33672e-89
AATATC	GATATT	6.51183e-76	3.38615e-73	1.35446e-72
CACGTG	CACGTG	1.88736e-58	7.85143e-56	3.92572e-55
ACGTGG	CCACGT	6.0927e-57	2.11214e-54	1.26728e-53
ACACGT	ACGTGT	1.74143e-52	5.17455e-50	3.62218e-49
ACGCGT	ACGCGT	6.03284e-52	1.56854e-49	1.25483e-48
GGCCCA	TGGGCC	1.18649e-48	2.74212e-46	2.46791e-45
CGTGGC	GCCACG	3.0771e-48	6.40036e-46	6.40036e-45
CGTGTC	GACACG	2.39041e-47	4.52005e-45	4.97206e-44
CCGACC	GGTCGG	2.60474e-44	4.51488e-42	5.41785e-41
AGATAT	ATATCT	5.17215e-30	8.27544e-28	1.07581e-26
GTCGAC	GTCGAC	1.05302e-29	1.56448e-27	2.19028e-26
AGTCGG	CCGACT	1.70507e-27	2.36436e-25	3.54654e-24
ATGGGC	GCCCAT	1.12157e-26	1.45804e-24	2.33286e-23
ATGTCG	CGACAT	1.29549e-25	1.58507e-23	2.69463e-22
CGACAC	GTGTCG	5.41474e-23	6.25704e-21	1.12627e-19
GACCGA	TCGGTC	2.2375e-22	2.44948e-20	4.65401e-19
CCGACG	CGTCGG	4.08465e-22	4.24803e-20	8.49607e-19
CGTGGA	TCCACG	3.33716e-21	3.30537e-19	6.94129e-18
CGAATC	GATTCG	3.18753e-20	3.01366e-18	6.63006e-17
CACGCG	CGCGTG	3.93541e-20	3.55898e-18	8.18565e-17
CGACCG	CGGTCG	4.7946e-20	4.15532e-18	9.97277e-17
AGGCCC	GGGCCT	7.18664e-20	5.97929e-18	1.49482e-16
AACGCG	CGCGTT	2.03847e-19	1.63078e-17	4.24002e-16
AAAGCC	GGCTTT	4.67382e-19	3.60057e-17	9.72155e-16
TCGACA	TGTCGA	7.18844e-19	5.33999e-17	1.4952e-15
CGACAG	CTGTCG	2.72989e-18	1.95799e-16	5.67816e-15
AGCCCA	TGGGCT	1.11753e-17	7.74821e-16	2.32446e-14
CGCGTA	TACGCG	7.17407e-17	4.81357e-15	1.49221e-13
ATTCGC	GCGAAT	1.9451e-16	1.26431e-14	4.0458e-13
ACGTCG	CGACGT	3.18579e-16	2.00801e-14	6.62644e-13
GTCCAC	GTGGAC	5.0265e-16	3.07503e-14	1.04551e-12
CGTGTA	TACACG	1.07322e-15	6.21703e-14	2.23229e-12
ATTTGG	CCAAAT	1.07602e-15	6.21703e-14	2.23813e-12
AAGCCC	GGGCTT	1.51067e-15	8.49242e-14	3.14219e-12
ACTGTC	GACAGT	3.83824e-15	2.10093e-13	7.98355e-12
GGTCGA	TCGACC	6.1758e-15	3.29376e-13	1.28457e-11
ACGAAA	TTTCGT	7.47266e-15	3.88578e-13	1.55431e-11
AAATAT	ATATTT	1.65477e-14	8.39491e-13	3.44191e-11
CACCGA	TCGGTG	3.81455e-14	1.88911e-12	7.93426e-11
TCGGCA	TGCCGA	4.44475e-14	2.15002e-12	9.24507e-11
GTTCGA	TCGAAC	6.15726e-14	2.91071e-12	<1E-10
GTGTTA	TAACAC	6.84791e-14	3.16526e-12	<1E-10
CACGTC	GACGTG	9.77879e-14	4.40082e-12	<1E-10
ACGCGC	GCGCGT	9.94417e-14	4.40082e-12	<1E-10
CACACG	CGTGTG	1.15448e-13	5.00275e-12	<1E-10
CACGTA	TACGTG	1.82579e-13	7.75028e-12	<1E-10
GCTTAC	GTAAGC	2.6598e-13	1.10648e-11	<1E-10
CGCGTC	GACGCG	5.05093e-13	2.05999e-11	<1E-10
CCATTA	TAATGG	6.73147e-13	2.69259e-11	<1E-10
GGGCCC	GGGCCC	7.96203e-13	3.12472e-11	<1E-10
AAAAGG	CCTTTT	9.16874e-13	3.53166e-11	<1E-10
AACCGG	CCGGTT	1.06252e-12	4.01827e-11	<1E-10
ATTTCG	CGAAAT	1.28352e-12	4.76737e-11	<1E-10
AGGTCG	CGACCT	1.39215e-12	5.08013e-11	<1E-10
GGACGA	TCGTCC	2.05427e-12	7.36704e-11	<1E-10
ACGAGT	ACTCGT	2.28584e-12	8.05855e-11	<1E-10
$down
k-mer	k-mer (reverse)	MetaPvalue	PBH	Pbonferroni
GGATAA	TTATCC	7.18787e-49	1.49508e-45	1.49508e-45
CTTATC	GATAAG	2.34582e-36	2.43966e-33	4.87931e-33
TATCCA	TGGATA	1.61589e-35	1.12035e-32	3.36106e-32
GGACCC	GGGTCC	1.2981e-32	6.75014e-30	2.70006e-29
GGACCA	TGGTCC	2.54059e-30	1.05689e-27	5.28444e-27
CTACTC	GAGTAG	6.76407e-25	2.34488e-22	1.40693e-21
GGTCCA	TGGACC	9.57696e-24	2.84572e-21	1.99201e-20
ATGATG	CATCAT	2.84518e-21	7.39746e-19	5.91797e-18
CAAGTG	CACTTG	1.02922e-20	2.37863e-18	2.14077e-17
CAGACA	TGTCTG	5.51942e-19	1.14804e-16	1.14804e-15
CACGTG	CACGTG	1.12061e-18	2.11896e-16	2.33086e-15
ATCATC	GATGAT	2.55583e-18	4.43011e-16	5.31613e-15
CATCAC	GTGATG	4.05952e-18	6.49524e-16	8.44381e-15
CACATG	CATGTG	8.9793e-18	1.33407e-15	1.86769e-14
CCAGTC	GACTGG	4.3958e-17	6.09551e-15	9.14327e-14
GGGACC	GGTCCC	8.15605e-17	1.06029e-14	1.69646e-13
CCAGCC	GGCTGG	9.45619e-17	1.15699e-14	1.96689e-13
ATCCAA	TTGGAT	2.26058e-16	2.61223e-14	4.70201e-13
CCCACC	GGTGGG	1.16046e-15	1.27039e-13	2.41375e-12
AGGACC	GGTCCT	3.72263e-15	3.87153e-13	7.74307e-12
ACCAGC	GCTGGT	4.2637e-15	4.22309e-13	8.86849e-12
GGAACC	GGTTCC	6.81252e-15	6.44093e-13	1.417e-11
CCACAC	GTGTGG	9.21615e-15	8.3346e-13	1.91696e-11
CCCATC	GATGGG	1.53135e-14	1.32717e-12	3.18521e-11
CATATC	GATATG	3.64836e-14	3.03543e-12	7.58859e-11
ATGTTG	CAACAT	3.91202e-14	3.12961e-12	8.13699e-11
ATAATG	CATTAT	5.12156e-14	3.9455e-12	<1E-10
GCATAC	GTATGC	5.85295e-14	4.3479e-12	<1E-10
AATGTG	CACATT	1.72224e-13	1.23526e-11	<1E-10
ATGTGG	CCACAT	2.06374e-13	1.43086e-11	<1E-10
ACATCA	TGATGT	3.9569e-13	2.65495e-11	<1E-10
CTGGTC	GACCAG	6.5177e-13	4.2365e-11	<1E-10

## Sheet: septamers_noFC
$up
k-mer	k-mer (reverse)	MetaPvalue	PBH	Pbonferroni
AAATATC	GATATTT	5.32943e-157	4.36587e-153	4.36587e-153
AATATCT	AGATATT	8.08576e-148	3.31193e-144	6.62385e-144
GTCGGCA	TGCCGAC	2.4658e-97	6.73327e-94	2.01998e-93
GCCGACA	TGTCGGC	1.40045e-94	2.86812e-91	1.14725e-90
ACGTGTC	GACACGT	5.80169e-85	9.50549e-82	4.75274e-81
GACCGAC	GTCGGTC	7.21892e-84	9.85623e-81	5.91374e-80
ACCGACA	TGTCGGT	9.58469e-81	1.12168e-77	7.85178e-77
CACGTGG	CCACGTG	2.68568e-71	2.75013e-68	2.20011e-67
ACGTGGC	GCCACGT	9.80101e-61	8.9211e-58	8.02899e-57
GTCGGTA	TACCGAC	3.14407e-60	2.57562e-57	2.57562e-56
GGCCGAC	GTCGGCC	3.91144e-60	2.91296e-57	3.20425e-56
ACACGTG	CACGTGT	7.16939e-55	4.8943e-52	5.87316e-51
ACGTCGG	CCGACGT	1.26113e-53	7.94704e-51	1.03312e-49
ATGTCGG	CCGACAT	1.65826e-53	9.70321e-51	1.35845e-49
CGTGTCA	TGACACG	1.24531e-49	6.80104e-47	1.02016e-45
GTCGACA	TGTCGAC	9.10335e-44	4.66092e-41	7.45747e-40
AGGTCGG	CCGACCT	3.87788e-42	1.86868e-39	3.17676e-38
CACCGAC	GTCGGTG	1.71626e-41	7.81087e-39	1.40596e-37
CGACACG	CGTGTCG	3.07089e-39	1.32404e-36	2.51567e-35
CGTGGCA	TGCCACG	1.30457e-37	5.34352e-35	1.0687e-33
CCGACAC	GTGTCGG	1.32003e-35	5.14938e-33	1.08137e-31
ACGTGGA	TCCACGT	8.85543e-35	3.29744e-32	7.25437e-31
ACCGACT	AGTCGGT	1.00378e-31	3.57522e-29	8.22301e-28
AACGCGT	ACGCGTT	1.49271e-31	5.09512e-29	1.22283e-27
ACCGACC	GGTCGGT	1.87598e-31	6.14722e-29	1.53681e-27
AGGCCCA	TGGGCCT	5.27858e-30	1.66316e-27	4.32421e-26
GATATTA	TAATATC	7.78133e-30	2.36092e-27	6.37447e-26
AGCCGAC	GTCGGCT	3.64091e-29	1.06523e-26	2.98263e-25
CCGACAG	CTGTCGG	1.23199e-27	3.48017e-25	1.00925e-23
AATGGGC	GCCCATT	3.73371e-27	1.01955e-24	3.05866e-23
AATATCC	GGATATT	1.22978e-26	3.2498e-24	1.00744e-22
AGTCGGC	GCCGACT	1.71947e-25	4.40184e-23	1.40859e-21
AAGCCCA	TGGGCTT	4.18556e-23	1.03903e-20	3.42881e-19
ACGTGTA	TACACGT	2.07184e-22	4.99192e-20	1.69725e-18
ACTGTCG	CGACAGT	3.63506e-22	8.50811e-20	2.97784e-18
ATGGGCC	GGCCCAT	5.90974e-22	1.34479e-19	4.84126e-18
AACGCAA	TTGCGTT	8.39135e-22	1.85789e-19	6.87419e-18
AAGATAT	ATATCTT	2.48748e-21	5.36248e-19	2.03774e-17
CCACGCG	CGCGTGG	6.55139e-21	1.37613e-18	5.3669e-17
ACACGTA	TACGTGT	1.02283e-20	2.09476e-18	8.37906e-17
GTGCGTA	TACGCAC	1.10427e-20	2.20639e-18	9.0462e-17
ACACGTC	GACGTGT	1.7792e-20	3.4703e-18	1.45752e-16
GCCGACC	GGTCGGC	5.54152e-20	1.05572e-17	4.53961e-16
CGTTCTC	GAGAACG	1.7393e-19	3.23825e-17	1.42483e-15
ACCGACG	CGTCGGT	2.39569e-19	4.36122e-17	1.96255e-15
ATATCTG	CAGATAT	3.55084e-19	6.32358e-17	2.90885e-15
AGCCACA	TGTGGCT	3.94638e-19	6.87846e-17	3.23288e-15
AAGTCGG	CCGACTT	6.0569e-19	1.03371e-16	4.96181e-15
GGCCCAA	TTGGGCC	6.38822e-19	1.06801e-16	5.23323e-15
ATGTCGA	TCGACAT	1.14247e-17	1.87182e-15	9.35909e-14
AAGGCCC	GGGCCTT	1.3928e-17	2.23722e-15	1.14098e-13
CGAATCA	TGATTCG	2.47215e-17	3.89459e-15	2.02519e-13
CGGTCGA	TCGACCG	2.75279e-17	4.25487e-15	2.25508e-13
GCGCCAC	GTGGCGC	7.58938e-17	1.15134e-14	6.21722e-13
CGGTAGA	TCTACCG	1.11279e-16	1.65745e-14	9.11597e-13
AAAAACG	CGTTTTT	1.23255e-16	1.80305e-14	1.00971e-12
AAACGCG	CGCGTTT	1.37472e-16	1.97573e-14	1.12617e-12
AAAAGCC	GGCTTTT	1.50564e-16	2.12658e-14	1.23342e-12
ACGCGTC	GACGCGT	2.24875e-16	3.12234e-14	1.84218e-12
AAAGCCC	GGGCTTT	3.80345e-16	5.19298e-14	3.11579e-12
GCGAATA	TATTCGC	4.35361e-16	5.84669e-14	3.56648e-12
AACCCTG	CAGGGTT	6.91392e-16	9.1353e-14	5.66388e-12
ACCACGT	ACGTGGT	1.3221e-15	1.71914e-13	1.08306e-11
CAATATC	GATATTG	1.66891e-15	2.13621e-13	1.36717e-11
GCCCAAA	TTTGGGC	3.36054e-15	4.23531e-13	2.75295e-11
AACTCGG	CCGAGTT	3.52559e-15	4.37601e-13	2.88817e-11
CCGACAA	TTGTCGG	5.82997e-15	7.12823e-13	4.77591e-11
AATAATA	TATTATT	6.64728e-15	8.00802e-13	5.44545e-11
ATATCTA	TAGATAT	6.92087e-15	8.21678e-13	5.66958e-11
GATACAA	TTGTATC	1.38056e-14	1.61565e-12	<1E-10
AATATCA	TGATATT	1.45281e-14	1.67625e-12	<1E-10
AACCGGT	ACCGGTT	1.57231e-14	1.78894e-12	<1E-10
CACCACG	CGTGGTG	1.6944e-14	1.90144e-12	<1E-10
CATGTCG	CGACATG	2.25634e-14	2.49783e-12	<1E-10
GGACCGA	TCGGTCC	2.42655e-14	2.65044e-12	<1E-10
TATTTCA	TGAAATA	2.83392e-14	3.05466e-12	<1E-10
CGTGGAC	GTCCACG	3.78427e-14	4.02607e-12	<1E-10
CGACTAC	GTAGTCG	6.05664e-14	6.36103e-12	<1E-10
AAAAAAG	CTTTTTT	7.06196e-14	7.32299e-12	<1E-10
CCGGTTA	TAACCGG	7.17294e-14	7.34509e-12	<1E-10
CAGTATC	GATACTG	9.16923e-14	9.27338e-12	<1E-10
AGCCCAT	ATGGGCT	1.0753e-13	1.07425e-11	<1E-10
CACGTAA	TTACGTG	1.21007e-13	1.19433e-11	<1E-10
GTACTAA	TTAGTAC	1.55166e-13	1.4997e-11	<1E-10
CGGTACA	TGTACCG	1.55608e-13	1.4997e-11	<1E-10
ATATTTG	CAAATAT	2.04918e-13	1.95196e-11	<1E-10
ATCTTCG	CGAAGAT	2.22808e-13	2.09798e-11	<1E-10
ACTCGTG	CACGAGT	3.53556e-13	3.28399e-11	<1E-10
CACATAA	TTATGTG	3.56781e-13	3.28399e-11	<1E-10
AAATAAT	ATTATTT	4.40301e-13	4.00772e-11	<1E-10
TCGGCAA	TTGCCGA	5.20495e-13	4.6856e-11	<1E-10
GCCCCGC	GCGGGGC	6.2869e-13	5.59808e-11	<1E-10
AACCACG	CGTGGTT	6.43544e-13	5.66873e-11	<1E-10
TAATAAA	TTTATTA	7.66092e-13	6.67641e-11	<1E-10
CGACCGA	TCGGTCG	8.65501e-13	7.46335e-11	<1E-10
ACGCGTG	CACGCGT	9.43945e-13	8.05408e-11	<1E-10
ACACGCG	CGCGTGT	9.5367e-13	8.05408e-11	<1E-10
GCCCATA	TATGGGC	1.01428e-12	8.47852e-11	<1E-10
ACGCGTA	TACGCGT	1.03136e-12	8.53422e-11	<1E-10
CGACACA	TGTGTCG	1.20417e-12	9.8646e-11	<1E-10
$down
k-mer	k-mer (reverse)	MetaPvalue	PBH	Pbonferroni
TGGATAA	TTATCCA	6.00659e-60	4.9206e-56	4.9206e-56
CTTATCC	GGATAAG	8.23238e-38	3.37198e-34	6.74397e-34
GATAAGA	TCTTATC	5.1763e-31	1.41348e-27	4.24043e-27
GCATACA	TGTATGC	1.64194e-30	3.36269e-27	1.34508e-26
GGTCCAC	GTGGACC	2.79613e-29	4.58118e-26	2.29059e-25
AGATAAG	CTTATCT	2.10538e-23	2.87455e-20	1.72473e-19
GGTCCCA	TGGGACC	3.51386e-23	4.11222e-20	2.87855e-19
CCTTATC	GATAAGG	2.12326e-22	2.17422e-19	1.73938e-18
ATTGATG	CATCAAT	2.27971e-21	2.07504e-18	1.86754e-17
ATAATTG	CAATTAT	7.14372e-21	5.85214e-18	5.85214e-17
TGGACCA	TGGTCCA	9.66481e-21	7.19765e-18	7.91741e-17
GTGGATA	TATCCAC	1.68066e-20	1.14733e-17	1.3768e-16
ATGATGG	CCATCAT	6.14553e-20	3.87263e-17	5.03442e-16
ATGATGA	TCATCAT	9.68805e-20	5.66889e-17	7.93645e-16
ATGGATA	TATCCAT	8.41316e-19	4.5947e-16	6.89206e-15
ATGGTCC	GGACCAT	1.11783e-18	5.72327e-16	9.15723e-15
ACTGACA	TGTCAGT	2.44821e-18	1.17975e-15	2.00557e-14
CATGTGA	TCACATG	9.29404e-18	4.22982e-15	7.61368e-14
ATGGACC	GGTCCAT	2.46173e-17	1.0614e-14	2.01665e-13
AATGGAC	GTCCATT	3.84596e-17	1.5753e-14	3.15061e-13
TATCCAA	TTGGATA	6.2277e-17	2.4294e-14	5.10173e-13
GGGTCCA	TGGACCC	9.37873e-17	3.4923e-14	7.68305e-13
CACATTA	TAATGTG	1.83695e-16	6.54272e-14	1.50483e-12
CATGTGC	GCACATG	2.10763e-16	7.19403e-14	1.72657e-12
AATGTGG	CCACATT	3.52623e-16	1.15547e-13	2.88868e-12
CATGTGG	CCACATG	7.02464e-16	2.2133e-13	5.75458e-12
ACATCAC	GTGATGT	8.26657e-16	2.50814e-13	6.77197e-12
ATGGGCA	TGCCCAT	1.16748e-15	3.41571e-13	9.56397e-12
CTGGACC	GGTCCAG	1.26633e-15	3.57717e-13	1.03738e-11
CACGTGA	TCACGTG	1.63541e-15	4.46577e-13	1.33973e-11
GGACCAC	GTGGTCC	2.63779e-15	6.97058e-13	2.16088e-11
AAGAGGA	TCCTCTT	8.57747e-15	2.19583e-12	7.02666e-11
GGGACCA	TGGTCCC	1.33872e-14	3.32328e-12	<1E-10
CACATGG	CCATGTG	1.45939e-14	3.51627e-12	<1E-10
CCAGCCA	TGGCTGG	3.67839e-14	8.50989e-12	<1E-10
ATGTGAC	GTCACAT	3.7397e-14	8.50989e-12	<1E-10
CATATCC	GGATATG	6.41669e-14	1.39869e-11	<1E-10
CCAATCC	GGATTGG	6.48805e-14	1.39869e-11	<1E-10
CATCATC	GATGATG	7.10356e-14	1.49211e-11	<1E-10
ATATCCA	TGGATAT	1.01116e-13	2.06009e-11	<1E-10
ATTATCC	GGATAAT	1.03105e-13	2.06009e-11	<1E-10
ATCCAAA	TTTGGAT	1.1131e-13	2.17108e-11	<1E-10
CATTTTC	GAAAATG	1.24638e-13	2.3745e-11	<1E-10
CGGTGGC	GCCACCG	1.52726e-13	2.84348e-11	<1E-10
CCCACCA	TGGTGGG	2.64694e-13	4.81861e-11	<1E-10
AACCGTT	AACGGTT	3.63407e-13	6.47181e-11	<1E-10
CACATGA	TCATGTG	5.58966e-13	9.74266e-11	<1E-10

## Sheet: octamers_noFC
$up
k-mer	k-mer (reverse)	MetaPvalue	PBH	Pbonferroni
AAATATCT	AGATATTT	2.30236e-233	7.57385e-229	7.57385e-229
AAAATATC	GATATTTT	5.21803e-145	8.58262e-141	1.71652e-140
ATGTCGGC	GCCGACAT	7.42586e-83	8.1427e-79	2.44281e-78
AATATCTA	TAGATATT	6.93489e-81	5.70325e-77	2.2813e-76
ACGTGTCA	TGACACGT	1.06839e-74	7.02917e-71	3.51458e-70
CACGTGTC	GACACGTG	2.42882e-64	1.33164e-60	7.98986e-60
GACCGACA	TGTCGGTC	3.50296e-61	1.64619e-57	1.15233e-56
AAGATATT	AATATCTT	4.58727e-61	1.88629e-57	1.50903e-56
AATATCTG	CAGATATT	5.43345e-60	1.98599e-56	1.78739e-55
GTCGGCAA	TTGCCGAC	5.89404e-57	1.9389e-53	1.9389e-52
ACCGACAT	ATGTCGGT	7.66814e-57	2.29319e-53	2.52251e-52
CACGTGGC	GCCACGTG	1.54783e-50	4.24312e-47	5.09174e-46
ACACGTGG	CCACGTGT	1.77897e-49	4.50161e-46	5.85209e-45
TACCGACA	TGTCGGTA	3.12962e-48	7.35372e-45	1.02952e-43
GTCGGCCA	TGGCCGAC	1.11144e-46	2.43747e-43	3.6562e-42
CACGTGGA	TCCACGTG	2.677e-46	5.50392e-43	8.80627e-42
GTCGGTCA	TGACCGAC	1.30055e-45	2.51664e-42	4.27828e-41
AATATCTC	GAGATATT	9.5719e-45	1.74932e-41	3.14877e-40
ATGTCGAC	GTCGACAT	8.65899e-43	1.49919e-39	2.84846e-38
TGCCGACA	TGTCGGCA	2.50125e-42	4.0703e-39	8.2281e-38
ACCGACGT	ACGTCGGT	2.59838e-42	4.0703e-39	8.54762e-38
ACGTCGGC	GCCGACGT	1.33921e-39	2.00249e-36	4.40548e-35
CGACCGAC	GTCGGTCG	6.7373e-39	9.63609e-36	2.2163e-34
AAACGCGT	ACGCGTTT	2.74564e-38	3.76336e-35	9.03205e-34
CCGACATA	TATGTCGG	7.48109e-37	9.84392e-34	2.46098e-32
ACGTGTCG	CGACACGT	2.93262e-36	3.71044e-33	9.64714e-32
AAATATCC	GGATATTT	4.94677e-36	6.027e-33	1.62729e-31
GGCCGACA	TGTCGGCC	2.03996e-35	2.39666e-32	6.71064e-31
CTGTCGGC	GCCGACAG	1.53326e-34	1.73925e-31	5.04382e-30
ACGTGGCA	TGCCACGT	2.16951e-34	2.37894e-31	7.13682e-30
GTCGGCTA	TAGCCGAC	6.74635e-33	7.15896e-30	2.21928e-28
ACACGTGT	ACACGTGT	1.49385e-32	1.53567e-29	4.91415e-28
GATATTTA	TAAATATC	2.1953e-32	2.18838e-29	7.22164e-28
CCGACACG	CGTGTCGG	1.03688e-31	1.00321e-28	3.4109e-27
ACCGACCT	AGGTCGGT	1.36986e-30	1.28752e-27	4.5063e-26
AGTCGGCC	GGCCGACT	1.73426e-28	1.58473e-25	5.70502e-24
AGATATTA	TAATATCT	1.81551e-28	1.61413e-25	5.97229e-24
GAAATATC	GATATTTC	1.36418e-27	1.18095e-24	4.48761e-23
CCACGTGG	CCACGTGG	3.04594e-27	2.56921e-24	1.00199e-22
CTACCGAC	GTCGGTAG	4.34339e-27	3.572e-24	1.4288e-22
CATGTCGG	CCGACATG	1.11619e-25	8.95567e-23	3.67183e-21
GATATTAA	TTAATATC	2.58508e-25	2.02473e-22	8.50387e-21
CAAATATC	GATATTTG	4.22242e-25	3.23025e-22	1.38901e-20
AGTCGGTC	GACCGACT	1.16988e-24	8.74647e-22	3.84845e-20
AGGTCGGC	GCCGACCT	2.12305e-24	1.552e-21	6.984e-20
CACGTGTA	TACACGTG	7.10718e-24	5.08256e-21	2.33798e-19
CCCGTACG	CGTACGGG	1.26377e-23	8.84531e-21	4.1573e-19
ATAGCCAC	GTGGCTAT	1.80251e-23	1.23532e-20	5.92955e-19
CTTTTCCA	TGGAAAAG	1.88682e-23	1.26671e-20	6.20688e-19
ATACCGAC	GTCGGTAT	5.74021e-23	3.7766e-20	1.8883e-18
ACGTGTAC	GTACACGT	7.43003e-21	4.79252e-18	2.44418e-16
CGCGTGTC	GACACGCG	1.2799e-20	8.09683e-18	4.21035e-16
CCGACGTC	GACGTCGG	1.55689e-20	9.66332e-18	5.12156e-16
CCGACCTA	TAGGTCGG	3.6819e-20	2.24296e-17	1.2112e-15
ATAATATC	GATATTAT	5.24212e-20	3.13536e-17	1.72445e-15
ACGTGGAC	GTCCACGT	7.33647e-20	4.30965e-17	2.4134e-15
CCGACATC	GATGTCGG	8.58899e-20	4.9569e-17	2.82543e-15
ATGTGACG	CGTCACAT	1.02378e-19	5.8066e-17	3.36783e-15
ACACGTAT	ATACGTGT	7.1558e-19	3.98978e-16	2.35397e-14
CCACGCGA	TCGCGTGG	8.72559e-19	4.78395e-16	2.87037e-14
AAGGCCCA	TGGGCCTT	9.40865e-19	5.07388e-16	3.09507e-14
AATATCCC	GGGATATT	1.47001e-18	7.79958e-16	4.83574e-14
ACGGTCGA	TCGACCGT	1.85041e-18	9.66209e-16	6.08711e-14
GCCCATTA	TAATGGGC	2.324e-18	1.19454e-15	7.64503e-14
CTGTGATA	TATCACAG	3.28492e-18	1.66247e-15	1.08061e-13
CGTCGGCA	TGCCGACG	4.00694e-18	1.99716e-15	1.31812e-13
ACCGACAA	TTGTCGGT	4.86569e-18	2.38898e-15	1.60062e-13
GGGACGAC	GTCGTCCC	5.88812e-18	2.84847e-15	1.93696e-13
CAATAGAA	TTCTATTG	8.8459e-18	4.21731e-15	2.90995e-13
GACACGTA	TACGTGTC	1.56741e-17	7.36594e-15	5.15616e-13
ACGTGGAT	ATCCACGT	3.23504e-17	1.49887e-14	1.0642e-12
AGCCGACA	TGTCGGCT	3.39004e-17	1.54887e-14	1.11519e-12
CATTAGAC	GTCTAATG	5.16172e-17	2.32603e-14	1.698e-12
CGTGGCAC	GTGCCACG	5.59181e-17	2.48578e-14	1.83948e-12
AAGTCGGC	GCCGACTT	9.35121e-17	4.10156e-14	3.07617e-12
GGTCGACA	TGTCGACC	1.27729e-16	5.48119e-14	4.20177e-12
ACGTGGTG	CACCACGT	1.28299e-16	5.48119e-14	4.22052e-12
AAGTCGGT	ACCGACTT	1.65765e-16	6.99102e-14	5.453e-12
ACCGACAC	GTGTCGGT	2.7377e-16	1.13999e-13	9.00592e-12
GGTAAATA	TATTTACC	2.92849e-16	1.2042e-13	9.63358e-12
CCGACGTA	TACGTCGG	3.16377e-16	1.28488e-13	1.04076e-11
GGTCGGCA	TGCCGACC	4.46275e-16	1.79032e-13	1.46807e-11
AATGGGCT	AGCCCATT	6.8005e-16	2.69529e-13	2.23709e-11
CGTGTCAA	TTGACACG	7.8552e-16	3.07462e-13	2.58405e-11
AGGCCCAC	GTGGGCCT	7.94452e-16	3.07462e-13	2.61343e-11
ATATGGGC	GCCCATAT	9.45727e-16	3.61752e-13	3.11106e-11
CAGCCGAC	GTCGGCTG	1.24274e-15	4.699e-13	4.08813e-11
AATATCCA	TGGATATT	1.83378e-15	6.85499e-13	6.03239e-11
ACGCGTCG	CGACGCGT	1.86435e-15	6.89096e-13	6.13296e-11
ATGCCGAC	GTCGGCAT	2.19541e-15	8.02447e-13	7.22202e-11
CGTGGCGA	TCGCCACG	2.41857e-15	8.743e-13	7.95613e-11
ACGACACG	CGTGTCGT	3.00647e-15	1.07501e-12	9.89007e-11
GACGGGCA	TGCCCGTC	3.48311e-15	1.23205e-12	<1E-10
AAAGCCCA	TGGGCTTT	3.59276e-15	1.25731e-12	<1E-10
AACGCGTT	AACGCGTT	3.79509e-15	1.31414e-12	<1E-10
AAGCCCAT	ATGGGCTT	4.70089e-15	1.61084e-12	<1E-10
ATATTTTA	TAAAATAT	5.23343e-15	1.77483e-12	<1E-10
CTACTTTC	GAAAGTAG	1.0416e-14	3.49639e-12	<1E-10
AGGCCCAT	ATGGGCCT	1.06441e-14	3.53686e-12	<1E-10
TAAACGAA	TTCGTTTA	1.08464e-14	3.53989e-12	<1E-10
CCGACACA	TGTGTCGG	1.08685e-14	3.53989e-12	<1E-10
CGTGGTTC	GAACCACG	1.30862e-14	4.22044e-12	<1E-10
ACACGAAT	ATTCGTGT	1.85166e-14	5.86118e-12	<1E-10
CTGTAAGC	GCTTACAG	1.853e-14	5.86118e-12	<1E-10
CACCGACC	GGTCGGTG	1.94175e-14	6.0834e-12	<1E-10
GCATGAGC	GCTCATGC	2.17306e-14	6.74388e-12	<1E-10
CCGACCCG	CGGGTCGG	2.2628e-14	6.95672e-12	<1E-10
CAGGTGCG	CGCACCTG	2.35013e-14	7.15833e-12	<1E-10
ACTGTCGG	CCGACAGT	2.55804e-14	7.72011e-12	<1E-10
GATACAAA	TTTGTATC	2.62231e-14	7.84215e-12	<1E-10
GTCGGTGA	TCACCGAC	3.25496e-14	9.64641e-12	<1E-10
AGTTTAGG	CCTAAACT	3.57643e-14	1.05045e-11	<1E-10
GCCGACAC	GTGTCGGC	4.51368e-14	1.314e-11	<1E-10
ACCACGTG	CACGTGGT	5.96616e-14	1.72161e-11	<1E-10
CAAATGGC	GCCATTTG	6.93227e-14	1.98299e-11	<1E-10
ACAGTACA	TGTACTGT	8.09227e-14	2.29485e-11	<1E-10
CCACGTCA	TGACGTGG	1.44978e-13	4.07623e-11	<1E-10
ACACCGAC	GTCGGTGT	1.55324e-13	4.33011e-11	<1E-10
AGGCCGAC	GTCGGCCT	1.67961e-13	4.64307e-11	<1E-10
GTCAGCCA	TGGCTGAC	2.03153e-13	5.56912e-11	<1E-10
GTAGTCCA	TGGACTAC	2.05124e-13	5.57666e-11	<1E-10
AAAACGCA	TGCGTTTT	2.11608e-13	5.70578e-11	<1E-10
CCGACCGA	TCGGTCGG	2.35062e-13	6.28665e-11	<1E-10
AGCCACAA	TTGTGGCT	2.4307e-13	6.4484e-11	<1E-10
AAAAGCGT	ACGCTTTT	2.52747e-13	6.6515e-11	<1E-10
ACACGCGT	ACGCGTGT	3.37858e-13	8.82077e-11	<1E-10
$down
k-mer	k-mer (reverse)	MetaPvalue	PBH	Pbonferroni
GTGGATAA	TTATCCAC	2.85281e-43	7.9756e-39	9.38461e-39
CTTATCCA	TGGATAAG	4.84898e-43	7.9756e-39	1.59512e-38
CCTTATCC	GGATAAGG	1.05458e-30	1.15638e-26	3.46914e-26
ATCTTATC	GATAAGAT	1.45106e-29	1.19335e-25	4.77341e-25
ACCTTATC	GATAAGGT	6.6952e-28	4.40491e-24	2.20245e-23
CTGGACCA	TGGTCCAG	8.85459e-26	4.85467e-22	2.91281e-21
TTATCCAA	TTGGATAA	3.02418e-23	1.42119e-19	9.94835e-19
GGTCCACA	TGTGGACC	6.79851e-22	2.79555e-18	2.23644e-17
GAAGAGAC	GTCTCTTC	9.00385e-21	3.29101e-17	2.96191e-16
GGTCCCAA	TTGGGACC	1.18229e-20	3.88926e-17	3.88926e-16
GTCCCAAA	TTTGGGAC	1.48411e-20	4.43829e-17	4.88212e-16
CCACGTCA	TGACGTGG	4.61713e-20	1.26571e-16	1.51885e-15
ATCATCAT	ATGATGAT	6.20961e-20	1.57132e-16	2.04271e-15
CACATGAA	TTCATGTG	1.05283e-18	2.47384e-15	3.46338e-14
GTGGACCA	TGGTCCAC	1.54961e-18	3.18867e-15	5.0976e-14
TAGAGTCA	TGACTCTA	1.55091e-18	3.18867e-15	5.10188e-14
CCATCATC	GATGATGG	2.03936e-18	3.85127e-15	6.70867e-14
AATAATTG	CAATTATT	2.12704e-18	3.85127e-15	6.99711e-14
TATCCAAA	TTTGGATA	2.22441e-18	3.85127e-15	7.31742e-14
GACTGACA	TGTCAGTC	8.39956e-18	1.35673e-14	2.76312e-13
ACCAGCCA	TGGCTGGT	8.66105e-18	1.35673e-14	2.84914e-13
ATGGCTTA	TAAGCCAT	1.11349e-17	1.66497e-14	3.66294e-13
TGGGACCA	TGGTCCCA	1.34983e-17	1.85386e-14	4.4404e-13
CATATCCA	TGGATATG	1.35253e-17	1.85386e-14	4.44928e-13
AAATTAAG	CTTAATTT	1.73437e-17	2.28215e-14	5.70538e-13
ATCCATTC	GAATGGAT	1.91566e-17	2.42375e-14	6.30176e-13
CGAGATAA	TTATCTCG	2.63492e-17	3.21031e-14	8.66784e-13
GGATAAGA	TCTTATCC	3.50626e-17	4.04372e-14	1.15342e-12
GAGCTGAC	GTCAGCTC	3.56481e-17	4.04372e-14	1.17268e-12
CATCACGC	GCGTGATG	5.16262e-17	5.66099e-14	1.6983e-12
ATGACTAA	TTAGTCAT	7.91442e-17	8.39848e-14	2.60353e-12
CCGGATAA	TTATCCGG	1.69117e-16	1.73853e-13	5.56329e-12
AATGGATA	TATCCATT	1.87852e-16	1.8726e-13	6.17957e-12
ATGATCAT	ATGATCAT	3.22533e-16	3.1206e-13	1.061e-11
TATCCGGA	TCCGGATA	7.34779e-16	6.90608e-13	2.41713e-11
ACCCACCA	TGGTGGGT	9.03607e-16	8.25696e-13	2.97251e-11
TGCATACA	TGTATGCA	1.0683e-15	9.49806e-13	3.51428e-11
CCCACGAG	CTCGTGGG	2.27949e-15	1.97332e-12	7.49861e-11
ACCACTTG	CAAGTGGT	2.84795e-15	2.40221e-12	9.36861e-11
CCATGTGA	TCACATGG	3.18806e-15	2.62186e-12	<1E-10
CCCACCAA	TTGGTGGG	4.28571e-15	3.4386e-12	<1E-10
GTCGTCAA	TTGACGAC	5.59034e-15	4.37857e-12	<1E-10
ACTATACC	GGTATAGT	5.88886e-15	4.50512e-12	<1E-10
GACGTGGC	GCCACGTC	7.80222e-15	5.83322e-12	<1E-10
GATATGAA	TTCATATC	8.95958e-15	6.54965e-12	<1E-10
ATGGACCA	TGGTCCAT	1.96315e-14	1.40391e-11	<1E-10
AGATAAGA	TCTTATCT	2.02821e-14	1.41958e-11	<1E-10
AATGTGGT	ACCACATT	2.12153e-14	1.45395e-11	<1E-10
ATATCCAT	ATGGATAT	2.92274e-14	1.9483e-11	<1E-10
ACCAATCA	TGATTGGT	2.9613e-14	1.9483e-11	<1E-10
CACCAATC	GATTGGTG	3.22974e-14	2.08324e-11	<1E-10
CAATTTGC	GCAAATTG	3.70536e-14	2.34407e-11	<1E-10
CTCCGGCA	TGCCGGAG	4.15067e-14	2.57624e-11	<1E-10
GGGTCCAC	GTGGACCC	4.36113e-14	2.64906e-11	<1E-10
AGTCCCGC	GCGGGACT	4.42905e-14	2.64906e-11	<1E-10
GGACCCAA	TTGGGTCC	6.76962e-14	3.97667e-11	<1E-10
ACCATCAT	ATGATGGT	7.50088e-14	4.32893e-11	<1E-10
TAATCGCA	TGCGATTA	8.74866e-14	4.962e-11	<1E-10
CCCCATCC	GGATGGGG	1.03905e-13	5.73297e-11	<1E-10
GTGATGTA	TACATCAC	1.04565e-13	5.73297e-11	<1E-10
TGGATAAA	TTTATCCA	1.09344e-13	5.89667e-11	<1E-10
ATGTGACA	TGTCACAT	1.53099e-13	8.12314e-11	<1E-10
GATACGGC	GCCGTATC	1.66008e-13	8.66828e-11	<1E-10
GTGACAAC	GTTGTCAC	1.79476e-13	9.22505e-11	<1E-10
ATCCAAAA	TTTTGGAT	1.83137e-13	9.26842e-11	<1E-10
GCATACAA	TTGTATGC	1.90532e-13	9.49657e-11	<1E-10
ACTGACAA	TTGTCAGT	2.03381e-13	9.98572e-11	<1E-10

## Sheet: hexamers_FC1.5
$up
k-mer	k-mer (reverse)	MetaPvalue	PBH	Pbonferroni
GCCGAC	GTCGGC	3.83086e-171	7.96819e-168	7.96819e-168
ACCGAC	GTCGGT	2.45955e-151	2.55794e-148	5.11588e-148
CCGACA	TGTCGG	1.79198e-109	1.24244e-106	3.72732e-106
AATATC	GATATT	1.3464e-91	7.00126e-89	2.80051e-88
ACACGT	ACGTGT	2.93681e-83	1.22171e-80	6.10856e-80
CACGTG	CACGTG	9.29388e-77	3.22188e-74	1.93313e-73
ACGTGG	CCACGT	2.74053e-71	8.14327e-69	5.70029e-68
CGTGTC	GACACG	2.76742e-64	7.19529e-62	5.75623e-61
CGTGGC	GCCACG	4.46342e-52	1.03155e-49	9.28391e-49
ACGCGT	ACGCGT	5.8948e-51	1.22612e-48	1.22612e-47
CCGACC	GGTCGG	2.31047e-45	4.36889e-43	4.80577e-42
GTCGAC	GTCGAC	1.05583e-38	1.83011e-36	2.19614e-35
AGATAT	ATATCT	1.70415e-37	2.72664e-35	3.54463e-34
CACGTA	TACGTG	4.05562e-31	6.02549e-29	8.43569e-28
CGACAC	GTGTCG	2.29972e-28	3.18894e-26	4.78341e-25
AAATAT	ATATTT	4.43001e-28	5.75901e-26	9.21442e-25
AGTCGG	CCGACT	3.09385e-27	3.78542e-25	6.43521e-24
ATGTCG	CGACAT	4.32023e-25	4.99227e-23	8.98608e-22
TAATAA	TTATTA	3.04414e-24	3.33253e-22	6.33181e-21
GTCCAC	GTGGAC	2.74118e-23	2.85083e-21	5.70165e-20
CGTGTA	TACACG	3.0973e-23	3.0678e-21	6.44239e-20
GACCGA	TCGGTC	4.0774e-23	3.855e-21	8.481e-20
CCGACG	CGTCGG	3.36928e-22	3.04701e-20	7.00811e-19
CGCGTA	TACGCG	4.1466e-21	3.59372e-19	8.62493e-18
GGCCCA	TGGGCC	1.17509e-20	9.77678e-19	2.44419e-17
TCGACA	TGTCGA	1.79188e-20	1.4335e-18	3.7271e-17
CGTGGA	TCCACG	2.04914e-20	1.57859e-18	4.26221e-17
CGTATA	TATACG	2.31236e-19	1.71776e-17	4.80972e-16
ATTAAT	ATTAAT	3.88626e-19	2.78739e-17	8.08342e-16
TAATTA	TAATTA	5.81246e-19	4.02997e-17	1.20899e-15
CACGTC	GACGTG	1.19327e-18	8.00647e-17	2.482e-15
ATTTGG	CCAAAT	1.74517e-18	1.13436e-16	3.62996e-15
CGACCG	CGGTCG	2.04418e-18	1.28845e-16	4.25189e-15
CGTACG	CGTACG	4.10163e-18	2.50923e-16	8.53139e-15
GGTCGA	TCGACC	4.25405e-18	2.52812e-16	8.84841e-15
ATTCGC	GCGAAT	6.76633e-18	3.90943e-16	1.4074e-14
ATGGGC	GCCCAT	7.27589e-18	4.09023e-16	1.51338e-14
CGACAG	CTGTCG	9.91868e-18	5.42917e-16	2.06309e-14
CACACG	CGTGTG	2.75224e-17	1.46786e-15	5.72465e-14
AATAAT	ATTATT	4.26237e-17	2.21643e-15	8.86574e-14
AGGTCG	CGACCT	5.3282e-17	2.70308e-15	1.10827e-13
ACCACG	CGTGGT	1.83995e-16	9.11215e-15	3.8271e-13
GTGTTA	TAACAC	2.57058e-16	1.24344e-14	5.3468e-13
TTTAAA	TTTAAA	3.02209e-16	1.42862e-14	6.28594e-13
CACGCG	CGCGTG	7.22154e-16	3.33796e-14	1.50208e-12
ACGTAA	TTACGT	9.77177e-16	4.41854e-14	2.03253e-12
AAAATA	TATTTT	1.02638e-15	4.54228e-14	2.13487e-12
TACCGA	TCGGTA	1.44914e-15	6.27961e-14	3.01421e-12
ATATCA	TGATAT	1.79399e-15	7.61532e-14	3.73151e-12
ACGTCG	CGACGT	2.90827e-15	1.20984e-13	6.04919e-12
CGAATC	GATTCG	3.43629e-15	1.40147e-13	7.14748e-12
ACGTTA	TAACGT	3.82508e-15	1.53003e-13	7.95616e-12
TATTAA	TTAATA	4.36214e-15	1.71193e-13	9.07324e-12
ATAAAT	ATTTAT	9.89785e-15	3.81251e-13	2.05875e-11
TCGGCA	TGCCGA	2.31455e-14	8.75322e-13	4.81427e-11
ACGTAT	ATACGT	2.38012e-14	8.84046e-13	4.95066e-11
AACGCG	CGCGTT	3.45808e-14	1.2619e-12	7.19281e-11
CAAATA	TATTTG	4.47392e-14	1.60444e-12	9.30575e-11
GTTCGA	TCGAAC	7.61845e-14	2.68583e-12	<1E-10
TAAATA	TATTTA	1.78508e-13	6.18828e-12	<1E-10
ACGCGC	GCGCGT	3.61694e-13	1.23332e-11	<1E-10
AATACG	CGTATT	7.28572e-13	2.44424e-11	<1E-10
ACGAAT	ATTCGT	7.89613e-13	2.60698e-11	<1E-10
GACAAA	TTTGTC	8.57061e-13	2.78545e-11	<1E-10
CGCGTC	GACGCG	1.91179e-12	6.11773e-11	<1E-10
ATACCG	CGGTAT	2.5209e-12	7.94465e-11	<1E-10
ACTGTC	GACAGT	2.57937e-12	8.0076e-11	<1E-10
GTCACA	TGTGAC	2.67743e-12	8.1898e-11	<1E-10
CACCGA	TCGGTG	2.85247e-12	8.59876e-11	<1E-10
$down
k-mer	k-mer (reverse)	MetaPvalue	PBH	Pbonferroni
TATCCA	TGGATA	2.24478e-46	4.66914e-43	4.66914e-43
GGATAA	TTATCC	4.65051e-44	4.83653e-41	9.67307e-41
GGACCC	GGGTCC	1.31799e-35	9.13808e-33	2.74142e-32
GGACCA	TGGTCC	2.42525e-34	1.26113e-31	5.04452e-31
CTTATC	GATAAG	6.72847e-33	2.79904e-30	1.39952e-29
CACATG	CATGTG	5.50944e-26	1.90994e-23	1.14597e-22
ATAATG	CATTAT	3.70025e-25	1.0995e-22	7.69651e-22
GGTCCA	TGGACC	7.27368e-25	1.89116e-22	1.51293e-21
CTACTC	GAGTAG	7.4077e-21	1.712e-18	1.5408e-17
CACGTG	CACGTG	4.6962e-20	9.7681e-18	9.7681e-17
ATCCAA	TTGGAT	8.06108e-19	1.52428e-16	1.67671e-15
CCCACC	GGTGGG	2.65082e-18	4.28939e-16	5.5137e-15
AATGTG	CACATT	2.68087e-18	4.28939e-16	5.57621e-15
ATCATA	TATGAT	1.36627e-17	2.02988e-15	2.84183e-14
CAAGTG	CACTTG	1.04552e-16	1.40182e-14	2.17468e-13
AGGACC	GGTCCT	1.07832e-16	1.40182e-14	2.24291e-13
ACGTGA	TCACGT	2.62733e-16	3.21461e-14	5.46484e-13
CAATAA	TTATTG	1.61562e-15	1.86694e-13	3.36048e-12
TAGTCA	TGACTA	3.32673e-15	3.64189e-13	6.91959e-12
GGGACC	GGTCCC	4.16952e-15	4.3363e-13	8.67261e-12
GCATAC	GTATGC	1.50088e-14	1.48658e-12	3.12182e-11
GTCCCA	TGGGAC	2.10262e-14	1.98793e-12	4.37345e-11
AATGAT	ATCATT	3.36606e-14	2.96789e-12	7.00141e-11
ATGATG	CATCAT	3.42449e-14	2.96789e-12	7.12293e-11
ACGTGG	CCACGT	4.29098e-14	3.5701e-12	8.92524e-11
ATGTGG	CCACAT	5.23107e-14	4.18485e-12	<1E-10
ATGGAC	GTCCAT	8.62541e-14	6.64476e-12	<1E-10
ATGCAC	GTGCAT	1.26268e-13	9.37994e-12	<1E-10
CATTTA	TAAATG	3.88149e-13	2.78396e-11	<1E-10
CCACAC	GTGTGG	5.68902e-13	3.91413e-11	<1E-10
ATGTTG	CAACAT	5.83355e-13	3.91413e-11	<1E-10
CAATAG	CTATTG	6.13927e-13	3.99052e-11	<1E-10
AATAAT	ATTATT	6.68849e-13	4.21577e-11	<1E-10
CCAGCC	GGCTGG	1.26513e-12	7.73959e-11	<1E-10
AGTTGG	CCAACT	1.45107e-12	8.529e-11	<1E-10
CATATC	GATATG	1.47617e-12	8.529e-11	<1E-10
ATACTC	GAGTAT	1.73507e-12	9.75389e-11	<1E-10

## Sheet: septamers_FC1.5
$up
k-mer	k-mer (reverse)	MetaPvalue	PBH	Pbonferroni
AAATATC	GATATTT	1.05206e-196	8.61848e-193	8.61848e-193
AATATCT	AGATATT	1.54647e-169	6.33434e-166	1.26687e-165
GTCGGCA	TGCCGAC	1.20248e-110	3.28358e-107	9.85075e-107
GCCGACA	TGTCGGC	3.55227e-109	7.27504e-106	2.91001e-105
ACGTGTC	GACACGT	3.11433e-105	5.10251e-102	2.55126e-101
GACCGAC	GTCGGTC	5.39965e-98	7.37233e-95	4.4234e-94
ACCGACA	TGTCGGT	2.3621e-91	2.76433e-88	1.93503e-87
CACGTGG	CCACGTG	6.56191e-83	6.7194e-80	5.37552e-79
GGCCGAC	GTCGGCC	1.11352e-75	1.01356e-72	9.12199e-72
GTCGGTA	TACCGAC	5.79499e-74	4.74725e-71	4.74725e-70
ACACGTG	CACGTGT	2.67867e-72	1.99488e-69	2.19437e-68
ACGTGGC	GCCACGT	9.09193e-71	6.20676e-68	7.44811e-67
ATGTCGG	CCGACAT	2.34334e-66	1.47666e-63	1.91966e-62
CGTGTCA	TGACACG	5.62746e-56	3.29287e-53	4.61002e-52
ACGTCGG	CCGACGT	3.11922e-51	1.70351e-48	2.55526e-47
GTCGACA	TGTCGAC	2.88352e-49	1.47636e-46	2.36218e-45
CGACACG	CGTGTCG	5.01444e-49	2.41637e-46	4.10783e-45
AGGTCGG	CCGACCT	1.84577e-47	8.40032e-45	1.51206e-43
ACACGTA	TACGTGT	1.10122e-40	4.74801e-38	9.02121e-37
CCGACAC	GTGTCGG	1.27747e-39	5.23254e-37	1.04651e-35
ACGTGGA	TCCACGT	9.2214e-39	3.59722e-36	7.55417e-35
ACGTGTA	TACACGT	1.25409e-35	4.66976e-33	1.02735e-31
CGTGGCA	TGCCACG	1.34131e-35	4.77739e-33	1.0988e-31
CACCGAC	GTCGGTG	8.54668e-34	2.91727e-31	7.00144e-30
AATATCC	GGATATT	1.16812e-33	3.82768e-31	9.56921e-30
GATATTA	TAATATC	4.44428e-33	1.40029e-30	3.64075e-29
ACCGACC	GGTCGGT	1.97749e-32	5.99985e-30	1.61996e-28
ACCGACT	AGTCGGT	3.28503e-31	9.61105e-29	2.69109e-27
AATAATA	TATTATT	4.01897e-31	1.13529e-28	3.29234e-27
AGCCGAC	GTCGGCT	1.05992e-30	2.89428e-28	8.68284e-27
AAAATAT	ATATTTT	1.9933e-29	5.26747e-27	1.63291e-25
AACGCGT	ACGCGTT	4.85926e-29	1.24397e-26	3.98071e-25
CCGACAG	CTGTCGG	1.2222e-28	3.03402e-26	1.00123e-24
ACACGTC	GACGTGT	1.43004e-27	3.44555e-25	1.17149e-23
AGTCGGC	GCCGACT	1.85419e-27	4.33986e-25	1.51895e-23
ATATCTA	TAGATAT	3.98321e-27	9.06401e-25	3.26304e-23
ACCACGT	ACGTGGT	7.48774e-27	1.65783e-24	6.13396e-23
GTGCGTA	TACGCAC	4.62267e-26	9.96551e-24	3.78689e-22
CACGTAA	TTACGTG	1.04736e-25	2.19998e-23	8.57994e-22
TAATTAA	TTAATTA	1.08544e-25	2.22299e-23	8.89194e-22
AAATAAT	ATTATTT	6.15733e-25	1.23026e-22	5.04408e-21
AAAAAAG	CTTTTTT	2.88301e-24	5.62324e-22	2.36176e-20
GCCGACC	GGTCGGC	1.1768e-23	2.24194e-21	9.64034e-20
ATAATAA	TTATTAT	1.86852e-23	3.47884e-21	1.53069e-19
TAATAAA	TTTATTA	2.32968e-23	4.24105e-21	1.90847e-19
AACGCAA	TTGCGTT	3.01172e-23	5.36347e-21	2.4672e-19
ATATTAA	TTAATAT	5.6371e-23	9.82535e-21	4.61792e-19
AAAAACG	CGTTTTT	2.04255e-22	3.48595e-20	1.67325e-18
ATATTTG	CAAATAT	2.21669e-22	3.70595e-20	1.81592e-18
AAGATAT	ATATCTT	1.78838e-21	2.93009e-19	1.46504e-17
AAAAATA	TATTTTT	4.69852e-21	7.54711e-19	3.84903e-17
AATAAAA	TTTTATT	1.62717e-20	2.56342e-18	1.33298e-16
ATAAATA	TATTTAT	1.8867e-20	2.91619e-18	1.54558e-16
AACACGT	ACGTGTT	2.1444e-20	3.25314e-18	1.75669e-16
AATAATT	AATTATT	2.84479e-20	4.23719e-18	2.33045e-16
AACATAT	ATATGTT	3.22422e-20	4.71657e-18	2.64128e-16
AAAATAA	TTATTTT	7.02021e-20	1.00894e-17	5.75095e-16
ACATATC	GATATGT	7.94719e-20	1.12247e-17	6.51034e-16
AAGTCGG	CCGACTT	1.4007e-19	1.94484e-17	1.14746e-15
AGCCACA	TGTGGCT	1.65892e-19	2.26498e-17	1.35899e-15
TAAATAA	TTATTTA	2.29849e-19	3.08676e-17	1.88292e-15
ATTATTG	CAATAAT	3.61371e-19	4.77475e-17	2.96035e-15
CAATATC	GATATTG	6.54029e-19	8.50446e-17	5.35781e-15
ACCGACG	CGTCGGT	1.60718e-18	2.05719e-16	1.3166e-14
ATATCTG	CAGATAT	2.00163e-18	2.52267e-16	1.63973e-14
CGGTAGA	TCTACCG	2.37154e-18	2.94358e-16	1.94276e-14
TATTTCA	TGAAATA	3.42608e-18	4.18902e-16	2.80664e-14
CCGACAA	TTGTCGG	7.51927e-18	9.05851e-16	6.15979e-14
AATTAAA	TTTAATT	8.67385e-18	1.0298e-15	7.10562e-14
ATATTTA	TAAATAT	1.16982e-17	1.36902e-15	9.58315e-14
AATGGGC	GCCCATT	2.43885e-17	2.81395e-15	1.99791e-13
TATCTAA	TTAGATA	2.53818e-17	2.88788e-15	2.07927e-13
CGACATA	TATGTCG	2.79392e-17	3.13531e-15	2.28878e-13
CACCACG	CGTGGTG	2.87716e-17	3.18509e-15	2.35697e-13
AATTTAA	TTAAATT	3.63154e-17	3.96661e-15	2.97496e-13
GGACCGA	TCGGTCC	4.48223e-17	4.83137e-15	3.67184e-13
AATATCA	TGATATT	4.63137e-17	4.9273e-15	3.79402e-13
TTTAAAA	TTTTAAA	1.04115e-16	1.09347e-14	8.52909e-13
ATGTGAC	GTCACAT	1.26674e-16	1.31356e-14	1.03771e-12
CGTGGAC	GTCCACG	2.58711e-16	2.6492e-14	2.11936e-12
AATTAAT	ATTAATT	3.44763e-16	3.48679e-14	2.8243e-12
CGGTCGA	TCGACCG	4.32933e-16	4.32511e-14	3.54659e-12
GTGGCTA	TAGCCAC	4.64936e-16	4.54252e-14	3.80876e-12
TAAATTA	TAATTTA	4.65786e-16	4.54252e-14	3.81572e-12
TTAATAA	TTATTAA	5.12909e-16	4.94323e-14	4.20175e-12
ACTGTCG	CGACAGT	5.48454e-16	5.22434e-14	4.49294e-12
ATGTCGA	TCGACAT	6.11559e-16	5.7585e-14	5.00989e-12
GGTCGAC	GTCGACC	8.15594e-16	7.59244e-14	6.68135e-12
CATGTCG	CGACATG	8.96701e-16	8.25368e-14	7.34578e-12
ACGTGTG	CACACGT	1.05459e-15	9.59913e-14	8.63922e-12
ATTAAAT	ATTTAAT	1.10007e-15	9.90306e-14	9.01179e-12
ATATACG	CGTATAT	1.26249e-15	1.12417e-13	1.03423e-11
ACGTATA	TATACGT	1.29586e-15	1.14147e-13	1.06157e-11
GAAAATA	TATTTTC	1.35369e-15	1.17972e-13	1.10894e-11
TAAAATA	TATTTTA	1.42212e-15	1.22631e-13	1.165e-11
ATACGTG	CACGTAT	1.51267e-15	1.29081e-13	1.23918e-11
ATTATAA	TTATAAT	2.27916e-15	1.92484e-13	1.86709e-11
CCACACG	CGTGTGG	2.57598e-15	2.15331e-13	2.11025e-11
ACGCGTA	TACGCGT	2.98052e-15	2.4663e-13	2.44164e-11
AAATATT	AATATTT	4.27126e-15	3.49901e-13	3.49901e-11
ATATCAG	CTGATAT	6.28153e-15	5.09488e-13	5.14583e-11
CCACGTA	TACGTGG	7.23733e-15	5.81257e-13	5.92882e-11
TATTTAA	TTAAATA	7.68974e-15	6.11596e-13	6.29944e-11
ATTTTAA	TTAAAAT	7.88809e-15	6.21339e-13	6.46192e-11
GTACTAA	TTAGTAC	9.31991e-15	7.27131e-13	7.63487e-11
AACCACG	CGTGGTT	1.04943e-14	8.11031e-13	8.59693e-11
CACGTCA	TGACGTG	1.15129e-14	8.81438e-13	9.43139e-11
GTGACAC	GTGTCAC	2.49288e-14	1.8909e-12	<1E-10
ACGTTAA	TTAACGT	2.81069e-14	2.10593e-12	<1E-10
GCGAATA	TATTCGC	2.82779e-14	2.10593e-12	<1E-10
CAAATAA	TTATTTG	2.94474e-14	2.17327e-12	<1E-10
ATAAAAT	ATTTTAT	3.05263e-14	2.23278e-12	<1E-10
CGACCGA	TCGGTCG	3.10277e-14	2.24937e-12	<1E-10
AAGCCCA	TGGGCTT	3.52552e-14	2.53343e-12	<1E-10
AACCCTG	CAGGGTT	3.69582e-14	2.63271e-12	<1E-10
ACGCGTC	GACGCGT	3.79606e-14	2.6808e-12	<1E-10
ATCGACA	TGTCGAT	4.06615e-14	2.847e-12	<1E-10
GTGTGGA	TCCACAC	4.35563e-14	3.02384e-12	<1E-10
CGCGTTA	TAACGCG	4.9092e-14	3.37951e-12	<1E-10
CGTGTAC	GTACACG	1.00842e-13	6.88415e-12	<1E-10
CCACGCG	CGCGTGG	1.04723e-13	7.09e-12	<1E-10
GGTCCTA	TAGGACC	1.06653e-13	7.11572e-12	<1E-10
CGCCACG	CGTGGCG	1.0684e-13	7.11572e-12	<1E-10
CGTTCTC	GAGAACG	1.28224e-13	8.47107e-12	<1E-10
ACGTACG	CGTACGT	1.30055e-13	8.52325e-12	<1E-10
GCGCCAC	GTGGCGC	1.63662e-13	1.06407e-11	<1E-10
CACATAA	TTATGTG	2.70452e-13	1.74452e-11	<1E-10
ACAGAAA	TTTCTGT	2.98374e-13	1.90959e-11	<1E-10
ATTATTA	TAATAAT	3.82014e-13	2.42594e-11	<1E-10
GCCCCGC	GCGGGGC	3.85234e-13	2.42757e-11	<1E-10
AGGCCCA	TGGGCCT	4.63339e-13	2.89746e-11	<1E-10
CGGTACA	TGTACCG	4.82776e-13	2.99614e-11	<1E-10
AAAAATC	GATTTTT	6.15397e-13	3.79048e-11	<1E-10
CGACCTC	GAGGTCG	7.16015e-13	4.35013e-11	<1E-10
ACAAAAA	TTTTTGT	7.16879e-13	4.35013e-11	<1E-10
ACCGTAC	GTACGGT	9.53457e-13	5.74318e-11	<1E-10
AAACGCG	CGCGTTT	1.0363e-12	6.19661e-11	<1E-10
AATCGAC	GTCGATT	1.16816e-12	6.93446e-11	<1E-10
ACACGCG	CGCGTGT	1.43687e-12	8.46826e-11	<1E-10
AACTCGG	CCGAGTT	1.51017e-12	8.83663e-11	<1E-10
CGTGGCC	GGCCACG	1.59235e-12	9.25143e-11	<1E-10
ATAATTA	TAATTAT	1.62741e-12	9.38854e-11	<1E-10
$down
k-mer	k-mer (reverse)	MetaPvalue	PBH	Pbonferroni
TGGATAA	TTATCCA	2.84837e-62	2.33338e-58	2.33338e-58
CTTATCC	GGATAAG	1.35627e-33	5.55529e-30	1.11106e-29
GCATACA	TGTATGC	7.93502e-32	2.16679e-28	6.50037e-28
ATAATTG	CAATTAT	9.76654e-31	2.00019e-27	8.00075e-27
GATAAGA	TCTTATC	1.59082e-29	2.6064e-26	1.3032e-25
GGTCCAC	GTGGACC	9.94862e-28	1.35832e-24	8.14991e-24
GTGGATA	TATCCAC	4.93415e-26	5.77436e-23	4.04205e-22
ATGGATA	TATCCAT	1.95292e-25	1.99979e-22	1.59983e-21
ATTATTA	TAATAAT	1.02733e-24	9.35097e-22	8.41587e-21
TGGACCA	TGGTCCA	2.00635e-24	1.6436e-21	1.6436e-20
GGTCCCA	TGGGACC	7.70725e-24	5.7398e-21	6.31378e-20
TATCCAA	TTGGATA	1.13541e-23	7.75108e-21	9.3013e-20
ATGGTCC	GGACCAT	2.0213e-23	1.27373e-20	1.65585e-19
CACATTA	TAATGTG	3.24687e-23	1.89988e-20	2.65984e-19
CATGTGG	CCACATG	4.22844e-22	2.30929e-19	3.46394e-18
AGATAAG	CTTATCT	8.07178e-22	4.13275e-19	6.6124e-18
CATGTGA	TCACATG	8.63418e-22	4.16066e-19	7.07312e-18
ATGTGAC	GTCACAT	5.69623e-21	2.59242e-18	4.66635e-17
ATGGACC	GGTCCAT	6.26554e-21	2.70144e-18	5.13273e-17
AATGGAC	GTCCATT	2.90996e-19	1.19192e-16	2.38384e-15
GGACCAC	GTGGTCC	4.56535e-19	1.71043e-16	3.73994e-15
ATATCCA	TGGATAT	4.59345e-19	1.71043e-16	3.76296e-15
ACTGACA	TGTCAGT	1.77958e-18	6.33838e-16	1.45783e-14
GGGTCCA	TGGACCC	2.13022e-18	7.27113e-16	1.74507e-14
CCTTATC	GATAAGG	3.26619e-18	1.07026e-15	2.67566e-14
ACATTAT	ATAATGT	3.46163e-18	1.09068e-15	2.83576e-14
ATAAATG	CATTTAT	5.7398e-18	1.7415e-15	4.70205e-14
ATGATGA	TCATCAT	6.16501e-18	1.8037e-15	5.05037e-14
CCCACCA	TGGTGGG	8.35286e-18	2.35954e-15	6.84266e-14
AATAATA	TATTATT	1.07109e-17	2.92477e-15	8.77432e-14
ATCATTA	TAATGAT	2.73806e-17	7.23554e-15	2.24302e-13
CACATGG	CCATGTG	3.02462e-17	7.74301e-15	2.47776e-13
ATCCAAA	TTTGGAT	3.77966e-17	9.38272e-15	3.0963e-13
ATTGATG	CATCAAT	4.14055e-17	9.97629e-15	3.39194e-13
CTGGACC	GGTCCAG	5.62573e-17	1.31674e-14	4.6086e-13
AATGTGG	CCACATT	8.03294e-17	1.82794e-14	6.58059e-13
ACATCAC	GTGATGT	1.19498e-16	2.64576e-14	9.78931e-13
ATGGGCA	TGCCCAT	1.30766e-16	2.81904e-14	1.07123e-12
GGGACCA	TGGTCCC	1.46609e-16	3.07955e-14	1.20102e-12
AATTGTA	TACAATT	2.40238e-16	4.92008e-14	1.96803e-12
CACGTGA	TCACGTG	3.17266e-16	6.33912e-14	2.59904e-12
CATGTGC	GCACATG	3.39555e-16	6.62295e-14	2.78164e-12
CACATGA	TCATGTG	5.45699e-16	1.03962e-13	4.47037e-12
ATGACTA	TAGTCAT	9.21853e-16	1.71632e-13	7.55182e-12
GGACCAA	TTGGTCC	4.77684e-15	8.69597e-13	3.91318e-11
CATATCC	GGATATG	7.22395e-15	1.28649e-12	5.91786e-11
AATAATG	CATTATT	7.8784e-15	1.37319e-12	6.45398e-11
ACGTGGC	GCCACGT	1.57801e-14	2.69313e-12	<1E-10
ATTATTG	CAATAAT	1.98215e-14	3.31384e-12	<1E-10
ATTATCC	GGATAAT	2.49559e-14	4.08877e-12	<1E-10
ATAAAAT	ATTTTAT	2.5655e-14	4.1209e-12	<1E-10
AAATAAT	ATTATTT	2.73984e-14	4.3163e-12	<1E-10
ATGATAA	TTATCAT	2.82023e-14	4.35911e-12	<1E-10
TGACTAA	TTAGTCA	2.94897e-14	4.4737e-12	<1E-10
AGTTTAT	ATAAACT	4.16274e-14	6.20021e-12	<1E-10
AATGATG	CATCATT	1.33303e-13	1.95004e-11	<1E-10
GTGACAA	TTGTCAC	1.43914e-13	2.06833e-11	<1E-10
CGACCAC	GTGGTCG	1.87826e-13	2.65287e-11	<1E-10
CACATGC	GCATGTG	2.40299e-13	3.33649e-11	<1E-10
ATATGAT	ATCATAT	3.4391e-13	4.69551e-11	<1E-10
ACACGTG	CACGTGT	4.1677e-13	5.59702e-11	<1E-10
GGACCCA	TGGGTCC	4.44678e-13	5.87548e-11	<1E-10
ATAATAA	TTATTAT	7.22263e-13	9.39172e-11	<1E-10
ATTATCA	TGATAAT	7.43566e-13	9.51764e-11	<1E-10

## Sheet: octamers_FC1.5
$up
k-mer	k-mer (reverse)	MetaPvalue	PBH	Pbonferroni
AAATATCT	AGATATTT	5.97058e-271	1.96408e-266	1.96408e-266
AAAATATC	GATATTTT	3.93359e-180	6.46997e-176	1.29399e-175
AATATCTA	TAGATATT	1.95129e-106	2.13965e-102	6.41895e-102
ATGTCGGC	GCCGACAT	7.8899e-98	6.48866e-94	2.59546e-93
ACGTGTCA	TGACACGT	3.53371e-81	2.3249e-77	1.16245e-76
CACGTGTC	GACACGTG	2.205e-76	1.20893e-72	7.25356e-72
ACCGACAT	ATGTCGGT	5.10674e-76	2.39987e-72	1.67991e-71
GACCGACA	TGTCGGTC	5.15955e-69	2.12161e-65	1.69728e-64
AAGATATT	AATATCTT	5.95955e-66	2.17828e-62	1.96045e-61
TACCGACA	TGTCGGTA	2.63115e-65	8.65544e-62	8.65544e-61
GTCGGCAA	TTGCCGAC	1.57739e-61	4.71727e-58	5.189e-57
AATATCTG	CAGATATT	1.42104e-60	3.89554e-57	4.67465e-56
GTCGGCCA	TGGCCGAC	5.61474e-58	1.42079e-54	1.84703e-53
ACACGTGG	CCACGTGT	8.4271e-57	1.98013e-53	2.77218e-52
CACGTGGC	GCCACGTG	2.58494e-55	5.66894e-52	8.50341e-51
AATATCTC	GAGATATT	1.03094e-52	2.11961e-49	3.39138e-48
GTCGGTCA	TGACCGAC	3.62357e-51	7.01182e-48	1.19201e-46
CACGTGGA	TCCACGTG	1.76681e-50	3.22894e-47	5.81209e-46
TGCCGACA	TGTCGGCA	6.48696e-50	1.12313e-46	2.13395e-45
CCGACATA	TATGTCGG	2.64634e-47	4.3527e-44	8.7054e-43
GGCCGACA	TGTCGGCC	3.95077e-47	6.18879e-44	1.29965e-42
GATATTTA	TAAATATC	8.08667e-47	1.20918e-43	2.66019e-42
CGACCGAC	GTCGGTCG	6.01748e-46	8.60657e-43	1.97951e-41
ACACGTGT	ACACGTGT	3.96879e-45	5.43989e-42	1.30557e-40
ACCGACGT	ACGTCGGT	2.36919e-44	3.11747e-41	7.79368e-40
ATGTCGAC	GTCGACAT	2.99004e-43	3.7831e-40	9.83605e-39
AAATATCC	GGATATTT	4.91219e-43	5.98487e-40	1.61592e-38
ACGTGTCG	CGACACGT	8.41351e-41	9.88467e-38	2.76771e-36
CCGACACG	CGTGTCGG	1.22132e-40	1.3854e-37	4.01766e-36
GTCGGCTA	TAGCCGAC	3.34201e-39	3.66462e-36	1.09939e-34
ACGTCGGC	GCCGACGT	8.64264e-39	9.17124e-36	2.84308e-34
ACGTGGCA	TGCCACGT	2.99845e-37	3.08241e-34	9.8637e-33
AGATATTA	TAATATCT	9.46655e-36	9.43672e-33	3.11412e-31
AGGTCGGC	GCCGACCT	4.39237e-34	4.24975e-31	1.44491e-29
CATGTCGG	CCGACATG	7.9781e-34	7.4985e-31	2.62448e-29
AAACGCGT	ACGCGTTT	1.09376e-33	9.99458e-31	3.59805e-29
ACCGACCT	AGGTCGGT	3.07686e-33	2.73557e-30	1.01216e-28
CTGTCGGC	GCCGACAG	4.99782e-33	4.32653e-30	1.64408e-28
GAAATATC	GATATTTC	6.23935e-32	5.26281e-29	2.0525e-27
CTACCGAC	GTCGGTAG	8.97125e-32	7.37795e-29	2.95118e-27
CCACGTGG	CCACGTGG	7.85781e-31	6.30464e-28	2.5849e-26
AGTCGGTC	GACCGACT	3.40172e-29	2.66435e-26	1.11903e-24
CACGTGTA	TACACGTG	5.83592e-29	4.46462e-26	1.91979e-24
CAAATATC	GATATTTG	1.58281e-28	1.18337e-25	5.20681e-24
CCGACCTA	TAGGTCGG	2.24587e-28	1.64178e-25	7.38801e-24
GACACGTA	TACGTGTC	5.29942e-28	3.78977e-25	1.7433e-23
ACGTGTAC	GTACACGT	8.12318e-28	5.68554e-25	2.6722e-23
CTTTTCCA	TGGAAAAG	1.77478e-27	1.20861e-24	5.83831e-23
ATATTTTA	TAAAATAT	1.80027e-27	1.20861e-24	5.92217e-23
CCCGTACG	CGTACGGG	3.48066e-27	2.29e-24	1.145e-22
ACACGTAT	ATACGTGT	9.74939e-27	6.28854e-24	3.20716e-22
ATAATATC	GATATTAT	1.83533e-26	1.16106e-23	6.03751e-22
AGTCGGCC	GGCCGACT	3.00414e-26	1.86461e-23	9.88243e-22
ACGTGGTG	CACCACGT	3.22121e-26	1.96231e-23	1.05965e-21
GATATTAA	TTAATATC	1.51296e-25	9.04918e-23	4.97705e-21
ATAGCCAC	GTGGCTAT	2.27834e-25	1.33836e-22	7.49483e-21
CGTGTCAA	TTGACACG	2.26906e-24	1.30953e-21	7.4643e-20
ATAATAAA	TTTATTAT	1.03161e-23	5.85102e-21	3.39359e-19
ATACCGAC	GTCGGTAT	4.2794e-23	2.38602e-20	1.40775e-18
GGTAAATA	TATTTACC	1.10128e-21	6.03795e-19	3.62277e-17
AATATCCC	GGGATATT	1.18898e-21	6.4119e-19	3.91126e-17
TATAATAA	TTATTATA	3.59802e-21	1.90904e-18	1.1836e-16
ATGTGACG	CGTCACAT	3.85941e-21	1.9927e-18	1.26959e-16
ACCACGTG	CACGTGGT	3.87684e-21	1.9927e-18	1.27533e-16
ACGTGGAC	GTCCACGT	5.40405e-21	2.73495e-18	1.77772e-16
CGTGGTTC	GAACCACG	6.36039e-21	3.17017e-18	2.09232e-16
ATAATAAT	ATTATTAT	6.49358e-21	3.18825e-18	2.13613e-16
CACGTACG	CGTACGTG	1.03146e-20	4.98985e-18	3.3931e-16
GGTCGACA	TGTCGACC	1.12065e-20	5.34276e-18	3.6865e-16
CGTGGCAC	GTGCCACG	1.33647e-20	6.28065e-18	4.39645e-16
ACGTGTCT	AGACACGT	4.72689e-20	2.19008e-17	1.55496e-15
CCGACATC	GATGTCGG	8.66666e-20	3.9597e-17	2.85098e-15
AATAATAT	ATATTATT	1.87343e-19	8.44223e-17	6.16283e-15
CGTCGGCA	TGCCGACG	1.98534e-19	8.82562e-17	6.53096e-15
AAAATAAT	ATTATTTT	3.38523e-19	1.48481e-16	1.11361e-14
ACGACACG	CGTGTCGT	5.32117e-19	2.30323e-16	1.75045e-14
AATAATAA	TTATTATT	1.60414e-18	6.85324e-16	5.277e-14
CAATAGAA	TTCTATTG	1.88009e-18	7.92916e-16	6.18475e-14
TTAATAAA	TTTATTAA	2.02642e-18	8.43812e-16	6.66612e-14
GGTCGGCA	TGCCGACC	2.31696e-18	9.52734e-16	7.62187e-14
AGCCGACA	TGTCGGCT	3.94116e-18	1.6006e-15	1.29648e-13
AAGTCGGC	GCCGACTT	4.84082e-18	1.94199e-15	1.59244e-13
AGGCCGAC	GTCGGCCT	5.38174e-18	2.131e-15	1.77038e-13
AATATCCA	TGGATATT	5.44152e-18	2.131e-15	1.79004e-13
GATACAAA	TTTGTATC	6.22701e-18	2.39195e-15	2.04844e-13
CGTGGCGA	TCGCCACG	6.25327e-18	2.39195e-15	2.05708e-13
AAGTCGGT	ACCGACTT	6.91035e-18	2.61291e-15	2.27323e-13
GTCGGCAC	GTGCCGAC	9.66072e-18	3.61135e-15	3.17799e-13
GGGACGAC	GTCGTCCC	1.26055e-17	4.60874e-15	4.14672e-13
ACCGACAC	GTGTCGGT	1.2609e-17	4.60874e-15	4.14786e-13
AAATATCA	TGATATTT	1.80958e-17	6.54153e-15	5.95279e-13
ATGCCGAC	GTCGGCAT	1.94164e-17	6.94263e-15	6.38722e-13
CAATAATA	TATTATTG	2.68922e-17	9.51233e-15	8.84647e-13
TAATTAAA	TTTAATTA	3.77401e-17	1.32074e-14	1.2415e-12
ATTTATTA	TAATAAAT	7.27686e-17	2.51979e-14	2.3938e-12
ACGTGGAT	ATCCACGT	7.81566e-17	2.67817e-14	2.57104e-12
CCGACGTA	TACGTCGG	8.68321e-17	2.94477e-14	2.85643e-12
GCCACGTA	TACGTGGC	1.33618e-16	4.48521e-14	4.39551e-12
ACCGACAA	TTGTCGGT	1.46688e-16	4.8742e-14	4.82546e-12
GCCCGCAC	GTGCGGGC	1.60254e-16	5.27172e-14	5.27172e-12
AAAAGCGT	ACGCTTTT	2.19932e-16	7.16327e-14	7.2349e-12
TATTTAAA	TTTAAATA	2.86058e-16	9.22567e-14	9.41018e-12
CACGTCGG	CCGACGTG	3.07622e-16	9.8248e-14	1.01195e-11
AAATAATT	AATTATTT	3.91819e-16	1.23935e-13	1.28893e-11
ATTAATTA	TAATTAAT	4.02378e-16	1.26063e-13	1.32366e-11
ATAAAATA	TATTTTAT	5.18691e-16	1.6097e-13	1.70629e-11
ACGTGGCC	GGCCACGT	6.50482e-16	1.99984e-13	2.13982e-11
AAAACCAA	TTGGTTTT	9.84647e-16	2.97716e-13	3.23909e-11
CCACGTCA	TGACGTGG	9.86473e-16	2.97716e-13	3.2451e-11
CTGTAAGC	GCTTACAG	1.43655e-15	4.29607e-13	4.72567e-11
ACACGTAA	TTACGTGT	1.48571e-15	4.40307e-13	4.88741e-11
ACGTTCTC	GAGAACGT	1.69835e-15	4.9883e-13	5.58689e-11
TCTAATAA	TTATTAGA	1.73247e-15	5.04348e-13	5.69913e-11
AAATGAAT	ATTCATTT	2.09405e-15	6.04262e-13	6.88859e-11
ACGTACGT	ACGTACGT	2.22001e-15	6.35037e-13	7.30293e-11
TAATAAAA	TTTTATTA	2.9834e-15	8.4605e-13	9.81418e-11
CCACTGGC	GCCAGTGG	3.03297e-15	8.52757e-13	9.97726e-11
ATTTTGTC	GACAAAAT	3.75021e-15	1.04548e-12	<1E-10
AATCTTCG	CGAAGATT	7.31258e-15	2.0068e-12	<1E-10
ACGGTCGA	TCGACCGT	7.32053e-15	2.0068e-12	<1E-10
CATAAATA	TATTTATG	8.01291e-15	2.17538e-12	<1E-10
CCGCGTAA	TTACGCGG	8.06774e-15	2.17538e-12	<1E-10
AACACGTG	CACGTGTT	8.88128e-15	2.37527e-12	<1E-10
ATTATTTA	TAAATAAT	1.59848e-14	4.2406e-12	<1E-10
GTCGACCA	TGGTCGAC	1.69001e-14	4.44756e-12	<1E-10
ATATCTAA	TTAGATAT	1.79645e-14	4.69017e-12	<1E-10
GCCCATTA	TAATGGGC	2.30778e-14	5.9777e-12	<1E-10
CCACGCGA	TCGCGTGG	2.40149e-14	6.17184e-12	<1E-10
ACAAATTG	CAATTTGT	3.3334e-14	8.50044e-12	<1E-10
CGTGTCGA	TCGACACG	3.52956e-14	8.93143e-12	<1E-10
ACGTGGCG	CGCCACGT	3.66023e-14	9.19137e-12	<1E-10
GTCAGCCA	TGGCTGAC	4.00139e-14	9.97194e-12	<1E-10
CCGACACA	TGTGTCGG	4.1651e-14	1.03019e-11	<1E-10
TAATAATA	TATTATTA	4.56055e-14	1.11649e-11	<1E-10
GAAATAAA	TTTATTTC	4.5819e-14	1.11649e-11	<1E-10
AACAGCAC	GTGCTGTT	4.80134e-14	1.16136e-11	<1E-10
AAAAAACG	CGTTTTTT	5.11548e-14	1.22831e-11	<1E-10
ACAGTATC	GATACTGT	5.20782e-14	1.24142e-11	<1E-10
TCGAATCA	TGATTCGA	5.39365e-14	1.27647e-11	<1E-10
ATATCAGA	TCTGATAT	5.65699e-14	1.32923e-11	<1E-10
GTGGAAAA	TTTTCCAC	6.49753e-14	1.51591e-11	<1E-10
CAAAAAAC	GTTTTTTG	6.85459e-14	1.58795e-11	<1E-10
CGACAGAA	TTCTGTCG	7.07184e-14	1.62682e-11	<1E-10
AAATTTTA	TAAAATTT	8.07645e-14	1.84502e-11	<1E-10
CCGACGTC	GACGTCGG	1.03629e-13	2.35102e-11	<1E-10
GGTCCCAC	GTGGGACC	1.27764e-13	2.86469e-11	<1E-10
CACCGACC	GGTCGGTG	1.28013e-13	2.86469e-11	<1E-10
AATAAAAC	GTTTTATT	1.33865e-13	2.97541e-11	<1E-10
TACACGTA	TACGTGTA	1.37181e-13	3.02867e-11	<1E-10
ACAATTTA	TAAATTGT	1.86117e-13	4.08166e-11	<1E-10
ACGTGTGC	GCACACGT	1.89499e-13	4.12832e-11	<1E-10
TACTAATA	TATTAGTA	1.94207e-13	4.20306e-11	<1E-10
AGTCGGCA	TGCCGACT	2.06664e-13	4.44342e-11	<1E-10
TAAACGAA	TTCGTTTA	2.44365e-13	5.2199e-11	<1E-10
ACAAATAA	TTATTTGT	2.49672e-13	5.29884e-11	<1E-10
GTAGTCCA	TGGACTAC	2.66695e-13	5.62384e-11	<1E-10
CTACTTTC	GAAAGTAG	2.81194e-13	5.89183e-11	<1E-10
AAATAAAA	TTTTATTT	2.89599e-13	6.02953e-11	<1E-10
TAAATAAA	TTTATTTA	3.11554e-13	6.44585e-11	<1E-10
ATGCGAAT	ATTCGCAT	3.19674e-13	6.5725e-11	<1E-10
ATATGGGC	GCCCATAT	3.29138e-13	6.72506e-11	<1E-10
CGTGTGCA	TGCACACG	3.54434e-13	7.1972e-11	<1E-10
GTACAGAA	TTCTGTAC	3.56637e-13	7.19751e-11	<1E-10
ACTATTAT	ATAATAGT	3.824e-13	7.67038e-11	<1E-10
AACACTGT	ACAGTGTT	3.94523e-13	7.86559e-11	<1E-10
AATTAAAA	TTTTAATT	4.12049e-13	8.16551e-11	<1E-10
ACTGTCGG	CCGACAGT	4.42579e-13	8.71801e-11	<1E-10
ACGAGTGG	CCACTCGT	4.52762e-13	8.86551e-11	<1E-10
TCGTCACA	TGTGACGA	4.71093e-13	9.16988e-11	<1E-10
CAGCCGAC	GTCGGCTG	4.77227e-13	9.23463e-11	<1E-10
AATAAAAA	TTTTTATT	4.88602e-13	9.39944e-11	<1E-10
$down
k-mer	k-mer (reverse)	MetaPvalue	PBH	Pbonferroni
GTGGATAA	TTATCCAC	1.87317e-47	6.162e-43	6.162e-43
CTTATCCA	TGGATAAG	2.02204e-41	3.32585e-37	6.6517e-37
ATCTTATC	GATAAGAT	7.91203e-32	8.6758e-28	2.60274e-27
CCTTATCC	GGATAAGG	1.0814e-28	8.8934e-25	3.55736e-24
CTGGACCA	TGGTCCAG	1.68988e-27	1.11181e-23	5.55903e-23
TTATCCAA	TTGGATAA	2.35704e-27	1.29229e-23	7.75373e-23
AATAATTG	CAATTATT	1.62636e-24	7.64295e-21	5.35006e-20
ACCTTATC	GATAAGGT	2.59083e-24	1.06535e-20	8.52279e-20
CCACGTCA	TGACGTGG	5.20974e-24	1.7388e-20	1.7138e-19
GTCCCAAA	TTTGGGAC	5.28575e-24	1.7388e-20	1.7388e-19
GTGGACCA	TGGTCCAC	2.52426e-23	7.54892e-20	8.30381e-19
AAATAATA	TATTATTT	3.85987e-23	1.05812e-19	1.26974e-18
TATCCAAA	TTTGGATA	3.47456e-22	8.79225e-19	1.14299e-17
ATGACTAA	TTAGTCAT	1.06041e-20	2.49166e-17	3.48832e-16
AAATTAAG	CTTAATTT	1.67773e-20	3.62492e-17	5.51905e-16
CACATGAA	TTCATGTG	1.76309e-20	3.62492e-17	5.79987e-16
CCATGTGA	TCACATGG	2.72133e-20	5.26592e-17	8.95207e-16
ATAATTGG	CCAATTAT	3.41868e-20	6.24782e-17	1.12461e-15
TGGGACCA	TGGTCCCA	4.86971e-20	8.43126e-17	1.60194e-15
ATATCCAT	ATGGATAT	9.26033e-20	1.52314e-16	3.04628e-15
AATGGATA	TATCCATT	1.09637e-19	1.71745e-16	3.60663e-15
GCATACAA	TTGTATGC	1.2206e-19	1.82514e-16	4.0153e-15
GATATGAA	TTCATATC	1.41356e-19	1.98233e-16	4.65003e-15
ACCACTTG	CAAGTGGT	1.44625e-19	1.98233e-16	4.75758e-15
TAGAGTCA	TGACTCTA	1.63805e-19	2.15542e-16	5.38854e-15
ATCATCAT	ATGATGAT	2.12943e-19	2.69422e-16	7.00497e-15
ACCCACCA	TGGTGGGT	4.61279e-19	5.62009e-16	1.51742e-14
CCCACCAA	TTGGTGGG	8.97182e-19	1.05406e-15	2.95137e-14
GACGTGGC	GCCACGTC	1.1141e-18	1.26377e-15	3.66493e-14
CATATCCA	TGGATATG	1.18315e-18	1.29736e-15	3.89209e-14
ATGCTATA	TATAGCAT	3.65896e-18	3.88275e-15	1.20365e-13
GGTCCCAA	TTGGGACC	4.4222e-18	4.54602e-15	1.45473e-13
ATAAATGA	TCATTTAT	1.06243e-17	1.05908e-14	3.49496e-13
AATAGTAT	ATACTATT	1.24186e-17	1.20153e-14	4.08522e-13
ACCAATCA	TGATTGGT	1.32436e-17	1.24475e-14	4.35662e-13
GTGACAAC	GTTGTCAC	1.97822e-17	1.80765e-14	6.50755e-13
CGAGATAA	TTATCTCG	3.01608e-17	2.68154e-14	9.92168e-13
GCGACCAC	GTGGTCGC	4.72373e-17	4.08926e-14	1.55392e-12
AATTATTG	CAATAATT	5.36067e-17	4.52166e-14	1.76345e-12
ATGATCAT	ATGATCAT	6.34905e-17	5.22146e-14	2.08858e-12
ATGTGACA	TGTCACAT	7.29322e-17	5.85165e-14	2.39918e-12
ACCAGCCA	TGGCTGGT	1.17377e-16	9.19338e-14	3.86122e-12
AGTGGGTG	CACCCACT	2.00632e-16	1.53489e-13	6.6e-12
CTATTGAC	GTCAATAG	2.11066e-16	1.578e-13	6.94322e-12
GGATAAGA	TCTTATCC	2.1743e-16	1.58947e-13	7.1526e-12
GGTCCACA	TGTGGACC	3.53279e-16	2.5264e-13	1.16215e-11
GACTGACA	TGTCAGTC	4.16729e-16	2.91675e-13	1.37087e-11
ACTGACAA	TTGTCAGT	5.80182e-16	3.97618e-13	1.90857e-11
GCTGGACC	GGTCCAGC	8.41545e-16	5.64969e-13	2.76835e-11
TGGATAAA	TTTATCCA	1.26271e-15	8.30764e-13	4.15382e-11
ACCCACTC	GAGTGGGT	1.78007e-15	1.14818e-12	5.85571e-11
TAGCAATA	TATTGCTA	1.82689e-15	1.15572e-12	6.00973e-11
ATGGACCA	TGGTCCAT	2.25445e-15	1.38466e-12	7.41623e-11
AATGGACC	GGTCCATT	2.27298e-15	1.38466e-12	7.47719e-11
GGGTCCAC	GTGGACCC	2.79201e-15	1.66993e-12	9.18459e-11
AGGTGTGG	CCACACCT	3.97869e-15	2.3372e-12	<1E-10
AATAATAA	TTATTATT	4.87247e-15	2.81202e-12	<1E-10
ATAGTATA	TATACTAT	5.92474e-15	3.36035e-12	<1E-10
AACATAAC	GTTATGTT	6.68983e-15	3.72998e-12	<1E-10
GGACCCAA	TTGGGTCC	1.27142e-14	6.97079e-12	<1E-10
CGTGAAAC	GTTTCACG	1.32919e-14	7.16806e-12	<1E-10
CATTCATA	TATGAATG	1.46731e-14	7.78524e-12	<1E-10
AAGTGGTA	TACCACTT	1.55256e-14	8.10685e-12	<1E-10
ACTATACC	GGTATAGT	1.79543e-14	9.2285e-12	<1E-10
TATCCACA	TGTGGATA	1.83708e-14	9.29735e-12	<1E-10
GAGCTGAC	GTCAGCTC	2.58613e-14	1.28899e-11	<1E-10
TGCATACA	TGTATGCA	2.95352e-14	1.45013e-11	<1E-10
CATTATTA	TAATAATG	3.67161e-14	1.77619e-11	<1E-10
ATAATGTG	CACATTAT	3.99962e-14	1.90683e-11	<1E-10
CCAAGTGG	CCACTTGG	4.35959e-14	2.04876e-11	<1E-10
GTGTAAAA	TTTTACAC	4.68335e-14	2.16991e-11	<1E-10
GGTGGCTA	TAGCCACC	4.92972e-14	2.25233e-11	<1E-10
ATTATCCA	TGGATAAT	5.20137e-14	2.3439e-11	<1E-10
GGGACCAA	TTGGTCCC	5.69421e-14	2.53131e-11	<1E-10
ATCCATTC	GAATGGAT	6.31223e-14	2.76863e-11	<1E-10
ATAATGCA	TGCATTAT	6.90983e-14	2.99087e-11	<1E-10
ATGGTCCA	TGGACCAT	7.22908e-14	3.08841e-11	<1E-10
CATCACGC	GCGTGATG	8.15354e-14	3.4387e-11	<1E-10
AATGTGGT	ACCACATT	9.07237e-14	3.77778e-11	<1E-10
GTGATGTA	TACATCAC	1.00283e-13	4.12365e-11	<1E-10
ACTTATAA	TTATAAGT	1.19412e-13	4.8496e-11	<1E-10
ATTGGACG	CGTCCAAT	1.31057e-13	5.25763e-11	<1E-10
AACACGTG	CACGTGTT	1.95417e-13	7.74509e-11	<1E-10
ATGCCAAA	TTTGGCAT	1.98594e-13	7.77733e-11	<1E-10
CATTTATA	TATAAATG	2.25697e-13	8.73475e-11	<1E-10

## Sheet: hexamers_FC2
$up
k-mer	k-mer (reverse)	MetaPvalue	PBH	Pbonferroni
GCCGAC	GTCGGC	5.935e-155	1.23448e-151	1.23448e-151
ACCGAC	GTCGGT	2.04043e-136	2.12204e-133	4.24409e-133
ACACGT	ACGTGT	2.43035e-116	1.68505e-113	5.05514e-113
CCGACA	TGTCGG	3.52166e-106	1.83126e-103	7.32505e-103
ACGTGG	CCACGT	5.46306e-89	2.27263e-86	1.13632e-85
CACGTG	CACGTG	1.94811e-82	6.75344e-80	4.05206e-79
AATATC	GATATT	6.66839e-80	1.98146e-77	1.38703e-76
CGTGTC	GACACG	1.41405e-59	3.67653e-57	2.94122e-56
CACGTA	TACGTG	4.80689e-55	1.11093e-52	9.99834e-52
GTCGAC	GTCGAC	1.00863e-54	2.09796e-52	2.09796e-51
AGATAT	ATATCT	1.5919e-54	3.01015e-52	3.31116e-51
CGTGGC	GCCACG	7.13532e-49	1.23679e-46	1.48415e-45
CCGACC	GGTCGG	4.06675e-41	6.5068e-39	8.45884e-38
ACGCGT	ACGCGT	5.5841e-41	8.29638e-39	1.16149e-37
CGACAC	GTGTCG	2.29024e-35	3.1758e-33	4.76369e-32
TAATTA	TAATTA	5.30909e-34	6.90182e-32	1.10429e-30
AAATAT	ATATTT	8.22435e-34	1.00627e-31	1.71067e-30
ATTAAT	ATTAAT	7.63684e-31	8.82479e-29	1.58846e-27
CACGTC	GACGTG	5.56978e-30	6.09744e-28	1.15851e-26
ATGTCG	CGACAT	8.98462e-30	9.344e-28	1.8688e-26
CGTGTA	TACACG	3.52195e-29	3.48841e-27	7.32565e-26
TTTAAA	TTTAAA	2.80682e-28	2.65372e-26	5.83819e-25
ACGTAA	TTACGT	4.02355e-28	3.63869e-26	8.36898e-25
TATTAA	TTAATA	2.08899e-27	1.81046e-25	4.34509e-24
CGTACG	CGTACG	5.81954e-27	4.84186e-25	1.21046e-23
CGTATA	TATACG	1.59288e-25	1.2743e-23	3.31319e-22
ACGTAT	ATACGT	6.7471e-25	5.19776e-23	1.4034e-21
TAATAA	TTATTA	1.0532e-24	7.82377e-23	2.19066e-21
GACCGA	TCGGTC	5.39725e-24	3.87113e-22	1.12263e-20
CGCGTA	TACGCG	9.34195e-24	6.47708e-22	1.94313e-20
TAGATA	TATCTA	2.39584e-23	1.60753e-21	4.98335e-20
CGTGGA	TCCACG	3.03336e-23	1.97168e-21	6.30939e-20
AATATT	AATATT	1.77732e-22	1.12025e-20	3.69683e-19
TAAATA	TATTTA	7.39398e-22	4.52337e-20	1.53795e-18
TCGACA	TGTCGA	9.0494e-22	5.37793e-20	1.88228e-18
AATAAT	ATTATT	1.38978e-21	8.02985e-20	2.89075e-18
AATTTG	CAAATT	1.41106e-20	7.93243e-19	2.935e-17
AGTCGG	CCGACT	2.4059e-20	1.31692e-18	5.00428e-17
GTCCAC	GTGGAC	2.61267e-20	1.39343e-18	5.43436e-17
ATTTGG	CCAAAT	1.6674e-19	8.67049e-18	3.4682e-16
ATTTAA	TTAAAT	2.09774e-19	1.06422e-17	4.3633e-16
CAAATA	TATTTG	7.36299e-19	3.64643e-17	1.5315e-15
AAAATA	TATTTT	9.35535e-19	4.52538e-17	1.94591e-15
AGGTCG	CGACCT	1.41696e-18	6.69837e-17	2.94728e-15
ATAAAT	ATTTAT	3.02423e-18	1.39787e-16	6.2904e-15
ATATTA	TAATAT	2.18717e-17	9.88979e-16	4.5493e-14
ACGTCG	CGACGT	5.7437e-17	2.54189e-15	1.19469e-13
TACGTA	TACGTA	1.36196e-16	5.78646e-15	2.83288e-13
GACAAA	TTTGTC	1.36316e-16	5.78646e-15	2.83537e-13
ATAATA	TATTAT	1.7248e-16	7.17515e-15	3.58758e-13
ATATCA	TGATAT	1.81412e-16	7.39875e-15	3.77336e-13
TACCGA	TCGGTA	9.13532e-16	3.65413e-14	1.90015e-12
CGACCG	CGGTCG	1.02768e-15	4.03315e-14	2.13757e-12
AATTAT	ATAATT	1.508e-15	5.80859e-14	3.13664e-12
ACCACG	CGTGGT	4.52057e-15	1.7096e-13	9.4028e-12
AAACTA	TAGTTT	1.58434e-14	5.88468e-13	3.29542e-11
CGCGTC	GACGCG	1.80851e-14	6.59946e-13	3.76169e-11
CACACG	CGTGTG	1.88641e-14	6.76505e-13	3.92373e-11
ATTTGA	TCAAAT	2.54137e-14	8.95942e-13	5.28606e-11
GGTCGA	TCGACC	3.53067e-14	1.22397e-12	7.3438e-11
TCGGCA	TGCCGA	5.43272e-14	1.85247e-12	<1E-10
AGTATA	TATACT	6.10158e-14	2.04698e-12	<1E-10
TGAAAA	TTTTCA	9.57157e-14	3.16014e-12	<1E-10
ATTAAC	GTTAAT	1.60338e-13	5.21098e-12	<1E-10
ACGCAA	TTGCGT	1.6622e-13	5.31905e-12	<1E-10
GTATAC	GTATAC	1.69714e-13	5.34855e-12	<1E-10
AACGCG	CGCGTT	2.18824e-13	6.79333e-12	<1E-10
GAAATA	TATTTC	2.66818e-13	8.16148e-12	<1E-10
ATTTCA	TGAAAT	3.14997e-13	9.49557e-12	<1E-10
ACGTTA	TAACGT	6.48572e-13	1.92719e-11	<1E-10
AATTAG	CTAATT	1.13096e-12	3.31323e-11	<1E-10
ACGCGG	CCGCGT	2.37482e-12	6.86059e-11	<1E-10
AATATA	TATATT	2.49341e-12	7.10451e-11	<1E-10
ACGAGT	ACTCGT	3.07489e-12	8.64292e-11	<1E-10
$down
k-mer	k-mer (reverse)	MetaPvalue	PBH	Pbonferroni
TATCCA	TGGATA	1.81738e-49	3.78014e-46	3.78014e-46
GGATAA	TTATCC	4.22442e-40	4.39339e-37	8.78679e-37
GGACCA	TGGTCC	3.46635e-33	2.40333e-30	7.21e-30
ATAATG	CATTAT	1.4346e-32	7.45992e-30	2.98397e-29
CACATG	CATGTG	3.455e-32	1.43728e-29	7.18639e-29
AATAAT	ATTATT	5.9089e-32	2.04842e-29	1.22905e-28
CTTATC	GATAAG	6.84817e-26	2.03489e-23	1.42442e-22
GGACCC	GGGTCC	8.38538e-26	2.1802e-23	1.74416e-22
ATAATA	TATTAT	3.71178e-22	8.57833e-20	7.7205e-19
GGTCCA	TGGACC	6.73693e-22	1.40128e-19	1.40128e-18
AATGAT	ATCATT	1.5091e-18	2.85358e-16	3.13893e-15
CAATTA	TAATTG	3.88482e-18	6.73369e-16	8.08043e-15
CAATAA	TTATTG	4.7921e-18	7.62776e-16	9.96756e-15
AATATA	TATATT	5.13407e-18	7.62776e-16	1.06789e-14
CACGTG	CACGTG	7.46217e-18	1.03475e-15	1.55213e-14
ATGCAC	GTGCAT	8.75272e-18	1.13785e-15	1.82057e-14
AAATTT	AAATTT	1.12927e-17	1.33497e-15	2.34889e-14
TAATAA	TTATTA	1.15526e-17	1.33497e-15	2.40294e-14
AATTGA	TCAATT	1.67388e-17	1.83246e-15	3.48168e-14
ATTAAT	ATTAAT	2.13707e-17	2.22256e-15	4.44511e-14
TATGAA	TTCATA	7.43531e-17	7.36449e-15	1.54654e-13
TAGTCA	TGACTA	9.38679e-17	8.87479e-15	1.95245e-13
AATGTG	CACATT	2.22591e-16	2.013e-14	4.6299e-13
ATCCAA	TTGGAT	2.79937e-16	2.42612e-14	5.82269e-13
ATATAA	TTATAT	2.91859e-16	2.42827e-14	6.07067e-13
ACTTAT	ATAAGT	3.25609e-16	2.53002e-14	6.77267e-13
AAATTA	TAATTT	3.28416e-16	2.53002e-14	6.83105e-13
CATTTA	TAAATG	2.16644e-15	1.60935e-13	4.50619e-12
TAACCA	TGGTTA	4.30208e-15	3.08563e-13	8.94834e-12
AATGAC	GTCATT	9.50609e-15	6.59089e-13	1.97727e-11
ATGTGG	CCACAT	1.21052e-14	8.12221e-13	2.51788e-11
TATAAA	TTTATA	2.07266e-14	1.34723e-12	4.31114e-11
ATCATA	TATGAT	4.02704e-14	2.53826e-12	8.37625e-11
CATGCA	TGCATG	5.01997e-14	3.07104e-12	<1E-10
ATAGTA	TACTAT	6.25498e-14	3.71724e-12	<1E-10
ATGTAA	TTACAT	1.78648e-13	1.03219e-11	<1E-10
ACAAAA	TTTTGT	2.01894e-13	1.13497e-11	<1E-10
GGGACC	GGTCCC	2.17407e-13	1.19002e-11	<1E-10
ACGTGA	TCACGT	4.73706e-13	2.52643e-11	<1E-10
GCATAC	GTATGC	4.98503e-13	2.59221e-11	<1E-10
ATACTC	GAGTAT	7.27039e-13	3.68839e-11	<1E-10
TATACA	TGTATA	1.02195e-12	5.06109e-11	<1E-10
CTACTC	GAGTAG	1.22908e-12	5.94534e-11	<1E-10
ATTATC	GATAAT	1.2781e-12	6.04194e-11	<1E-10

## Sheet: septamers_FC2
$up
k-mer	k-mer (reverse)	MetaPvalue	PBH	Pbonferroni
AAATATC	GATATTT	3.44023e-189	2.81824e-185	2.81824e-185
AATATCT	AGATATT	5.41391e-175	2.21754e-171	4.43507e-171
ACGTGTC	GACACGT	1.91414e-105	5.22687e-102	1.56806e-101
ATGTCGG	CCGACAT	1.85824e-99	3.80567e-96	1.52227e-95
GACCGAC	GTCGGTC	2.98262e-99	4.75985e-96	2.44336e-95
GTCGGCA	TGCCGAC	3.48622e-99	4.75985e-96	2.85591e-95
ACCGACA	TGTCGGT	7.7922e-94	9.1191e-91	6.38337e-90
GCCGACA	TGTCGGC	4.13652e-93	4.2358e-90	3.38864e-89
CACGTGG	CCACGTG	2.9577e-79	2.69217e-76	2.42295e-75
ACGTGGC	GCCACGT	1.44055e-78	1.1801e-75	1.1801e-74
GTCGGTA	TACCGAC	1.498e-77	1.11561e-74	1.22717e-73
ACACGTG	CACGTGT	1.40323e-72	9.57938e-70	1.14952e-68
GGCCGAC	GTCGGCC	2.42642e-69	1.52902e-66	1.98772e-65
ACACGTA	TACGTGT	5.5202e-66	3.23011e-63	4.52215e-62
ACGTGTA	TACACGT	7.78742e-56	4.25297e-53	6.37945e-52
GTCGACA	TGTCGAC	1.37378e-54	7.03374e-52	1.1254e-50
ATATCTA	TAGATAT	6.89489e-49	3.32253e-46	5.6483e-45
CGTGTCA	TGACACG	3.94868e-48	1.79709e-45	3.23476e-44
CGACACG	CGTGTCG	1.43701e-45	6.19577e-43	1.1772e-41
AGGTCGG	CCGACCT	1.19629e-44	4.9e-42	9.80001e-41
ACGTCGG	CCGACGT	1.71559e-44	6.69245e-42	1.40541e-40
AATAATA	TATTATT	2.29092e-43	8.53055e-41	1.87672e-39
AAAATAT	ATATTTT	1.67508e-42	5.96619e-40	1.37222e-38
CACGTAA	TTACGTG	1.2308e-41	4.20112e-39	1.00827e-37
TAATTAA	TTAATTA	9.05724e-41	2.96788e-38	7.41969e-37
CCGACAC	GTGTCGG	2.05139e-38	6.46346e-36	1.6805e-34
ACACGTC	GACGTGT	2.40481e-37	7.23004e-35	1.97002e-33
ACCACGT	ACGTGGT	2.4712e-37	7.23004e-35	2.02441e-33
ACGTGGA	TCCACGT	8.45784e-36	2.38919e-33	6.92866e-32
AAATAAT	ATTATTT	4.59968e-34	1.25602e-31	3.76806e-30
AAAAATA	TATTTTT	8.46642e-34	2.23732e-31	6.93569e-30
ATATTAA	TTAATAT	1.00157e-33	2.56401e-31	8.20483e-30
CGTGGCA	TGCCACG	5.98766e-31	1.48639e-28	4.90509e-27
TATCTAA	TTAGATA	1.46627e-30	3.53284e-28	1.20117e-26
ATAAATA	TATTTAT	1.82394e-30	4.26905e-28	1.49417e-26
ATATTTA	TAAATAT	4.85246e-30	1.10421e-27	3.97514e-26
AACGCGT	ACGCGTT	6.86896e-30	1.52083e-27	5.62705e-26
AAAAAAG	CTTTTTT	1.65643e-29	3.57091e-27	1.35694e-25
AATTTAA	TTAAATT	1.95408e-29	4.10458e-27	1.60079e-25
AAATATT	AATATTT	2.1529e-29	4.40913e-27	1.76365e-25
GGTCGAC	GTCGACC	2.53473e-29	5.06451e-27	2.07645e-25
AACACGT	ACGTGTT	4.40199e-29	8.58598e-27	3.60611e-25
TAAATAA	TTATTTA	9.00423e-29	1.71541e-26	7.37627e-25
AATAAAA	TTTTATT	2.78572e-28	5.1865e-26	2.28206e-24
ACCGACC	GGTCGGT	1.2907e-27	2.34964e-25	1.05734e-23
CGACATA	TATGTCG	1.62504e-27	2.89399e-25	1.33124e-23
AGCCGAC	GTCGGCT	6.46051e-27	1.12605e-24	5.29245e-23
AATTAAT	ATTAATT	6.90908e-27	1.17915e-24	5.65992e-23
AAGATAT	ATATCTT	7.5013e-27	1.25409e-24	6.14506e-23
AAAATAA	TTATTTT	1.03989e-26	1.70376e-24	8.51878e-23
TATTTAA	TTAAATA	1.989e-26	3.19488e-24	1.62939e-22
GATATTA	TAATATC	3.29229e-26	5.18662e-24	2.69704e-22
AATATCC	GGATATT	3.53972e-26	5.47121e-24	2.89974e-22
AACATAT	ATATGTT	4.2546e-26	6.45438e-24	3.48536e-22
TAATAAA	TTTATTA	5.37796e-26	8.01023e-24	4.40563e-22
ATAATTA	TAATTAT	1.57945e-25	2.31052e-23	1.29389e-21
TTAATAA	TTATTAA	1.65754e-25	2.3822e-23	1.35786e-21
TTTAAAA	TTTTAAA	2.67676e-25	3.78069e-23	2.1928e-21
ACCGACT	AGTCGGT	3.59441e-25	4.99075e-23	2.94454e-21
ACGTACG	CGTACGT	8.64064e-25	1.17974e-22	7.07841e-21
AAAAACG	CGTTTTT	1.07234e-24	1.4401e-22	8.78462e-21
ATAATAA	TTATTAT	1.20932e-24	1.59786e-22	9.90675e-21
ATTAAAA	TTTTAAT	2.56709e-24	3.33803e-22	2.10296e-20
ACATATC	GATATGT	2.63513e-24	3.37296e-22	2.1587e-20
ATACGTG	CACGTAT	4.22877e-24	5.32956e-22	3.46421e-20
GCCGACC	GGTCGGC	4.68615e-24	5.81651e-22	3.83889e-20
AATAATT	AATTATT	6.66648e-24	8.15102e-22	5.46118e-20
ATAAAAT	ATTTTAT	1.41064e-23	1.6994e-21	1.15559e-19
ACGTGTG	CACACGT	1.61988e-22	1.92319e-20	1.32701e-18
AGTCGGC	GCCGACT	1.7414e-22	2.03793e-20	1.42655e-18
CACGTCA	TGACGTG	2.05835e-22	2.37493e-20	1.6862e-18
CCACGTA	TACGTGG	4.49284e-22	5.11186e-20	3.68054e-18
AAATAAA	TTTATTT	5.6261e-22	6.31357e-20	4.6089e-18
ATATTTG	CAAATAT	6.18271e-22	6.84443e-20	5.06488e-18
TATTTCA	TGAAATA	1.71476e-21	1.87297e-19	1.40473e-17
AATTAAA	TTTAATT	5.54303e-21	5.9748e-19	4.54085e-17
TAAATTA	TAATTTA	5.77703e-21	6.14616e-19	4.73255e-17
ATTATTG	CAATAAT	1.19106e-20	1.25092e-18	9.75719e-17
CGTCGAC	GTCGACG	1.89517e-20	1.96522e-18	1.55252e-16
ATTAAAT	ATTTAAT	4.25668e-20	4.35884e-18	3.48707e-16
ATTTAAA	TTTAAAT	7.21894e-20	7.30094e-18	5.91376e-16
ATTAATA	TATTAAT	9.06591e-20	9.05707e-18	7.42679e-16
ATTATAA	TTATAAT	1.16682e-19	1.15163e-17	9.55855e-16
AACGCAA	TTGCGTT	1.18222e-19	1.15294e-17	9.68473e-16
GTGGCTA	TAGCCAC	1.33334e-19	1.28502e-17	1.09227e-15
CAAATAA	TTATTTG	1.6718e-19	1.59249e-17	1.36954e-15
GTGCGTA	TACGCAC	1.7491e-19	1.64697e-17	1.43286e-15
ATCTAAA	TTTAGAT	1.83824e-19	1.71124e-17	1.50589e-15
ATTATTA	TAATAAT	2.14348e-19	1.97296e-17	1.75594e-15
AATTTGT	ACAAATT	2.9097e-19	2.64847e-17	2.38363e-15
ATATACG	CGTATAT	7.6183e-19	6.85814e-17	6.24091e-15
ATTTTAA	TTAAAAT	1.75489e-18	1.56262e-16	1.43761e-14
AAAAATC	GATTTTT	2.13038e-18	1.87657e-16	1.74521e-14
ATTTATG	CATAAAT	2.29284e-18	1.9895e-16	1.87829e-14
AAATTTA	TAAATTT	2.30716e-18	1.9895e-16	1.89002e-14
CACGTCG	CGACGTG	2.80709e-18	2.39538e-16	2.29957e-14
GAAAATA	TATTTTC	3.92726e-18	3.31671e-16	3.21721e-14
ATAATAT	ATATTAT	4.27014e-18	3.56949e-16	3.4981e-14
AATATCA	TGATATT	4.56664e-18	3.77878e-16	3.74099e-14
TATTAAA	TTTAATA	4.65988e-18	3.81738e-16	3.81738e-14
CCGACAG	CTGTCGG	5.18515e-18	4.20562e-16	4.24767e-14
AATATTA	TAATATT	7.10317e-18	5.70482e-16	5.81892e-14
ATGTCGA	TCGACAT	8.22954e-18	6.54528e-16	6.74164e-14
ATATTTC	GAAATAT	1.49775e-17	1.17976e-15	1.22695e-13
TAAAATA	TATTTTA	2.20532e-17	1.72057e-15	1.8066e-13
CGGTAGA	TCTACCG	2.35342e-17	1.81879e-15	1.92792e-13
AAAAAAT	ATTTTTT	2.44309e-17	1.87045e-15	2.00138e-13
CAATATC	GATATTG	2.71339e-17	2.05815e-15	2.2228e-13
CGCGTTA	TAACGCG	3.84975e-17	2.89331e-15	3.15371e-13
CACCGAC	GTCGGTG	4.17571e-17	3.10976e-15	3.42074e-13
TTAAAAA	TTTTTAA	4.81432e-17	3.55306e-15	3.94389e-13
ACAAAAA	TTTTTGT	5.04183e-17	3.68774e-15	4.13027e-13
TATAATA	TATTATA	5.96506e-17	4.3244e-15	4.88658e-13
CAAAATA	TATTTTG	7.01165e-17	5.03854e-15	5.74394e-13
ACGTTAA	TTAACGT	8.94012e-17	6.36847e-15	7.32374e-13
AAGAAAA	TTTTCTT	1.58687e-16	1.12066e-14	1.29996e-12
CACCACG	CGTGGTG	2.04417e-16	1.43127e-14	1.67458e-12
CCACGTC	GACGTGG	2.56687e-16	1.78202e-14	2.10278e-12
CGTGGAC	GTCCACG	2.88889e-16	1.98872e-14	2.36657e-12
GGACCGA	TCGGTCC	3.54152e-16	2.41768e-14	2.90122e-12
ATGTGAC	GTCACAT	4.85886e-16	3.28957e-14	3.98038e-12
CATGTCG	CGACATG	6.57955e-16	4.41801e-14	5.38997e-12
GGTCCAC	GTGGACC	1.08664e-15	7.23717e-14	8.90172e-12
ATTTTTA	TAAAAAT	1.22272e-15	8.07784e-14	1.00165e-11
AAGTCGG	CCGACTT	1.57264e-15	1.03065e-13	1.28831e-11
ACGTATA	TATACGT	1.81971e-15	1.1831e-13	1.4907e-11
ACGGTAT	ATACCGT	2.70852e-15	1.7471e-13	2.21882e-11
AGTCGAC	GTCGACT	2.81652e-15	1.80257e-13	2.30729e-11
ACGTAAG	CTTACGT	3.18485e-15	2.0225e-13	2.60902e-11
CATATCA	TGATATG	3.61568e-15	2.27843e-13	2.96196e-11
AATAAAT	ATTTATT	6.38869e-15	3.99512e-13	5.23361e-11
CGACACA	TGTGTCG	7.65154e-15	4.74859e-13	6.26814e-11
GTCACTA	TAGTGAC	8.3561e-15	5.14686e-13	6.84532e-11
ACGTATG	CATACGT	9.7333e-15	5.95039e-13	7.97352e-11
TACGTAA	TTACGTA	9.98445e-15	6.05871e-13	8.17926e-11
GAAATAA	TTATTTC	1.01422e-14	6.1092e-13	8.30851e-11
AGTATAC	GTATACT	1.11058e-14	6.64076e-13	9.09784e-11
AATTAGT	ACTAATT	1.33546e-14	7.92759e-13	<1E-10
ACGCGTA	TACGCGT	1.6882e-14	9.94944e-13	<1E-10
AAATTAA	TTAATTT	4.01641e-14	2.35017e-12	<1E-10
TGATTAA	TTAATCA	6.34243e-14	3.68491e-12	<1E-10
CGACCGA	TCGGTCG	7.31957e-14	4.22267e-12	<1E-10
ATATCTC	GAGATAT	1.08792e-13	6.23232e-12	<1E-10
AAATTAG	CTAATTT	1.16649e-13	6.63604e-12	<1E-10
AAAATTA	TAATTTT	1.19081e-13	6.72765e-12	<1E-10
ACCGACG	CGTCGGT	1.98135e-13	1.11173e-11	<1E-10
CGCAATA	TATTGCG	3.64471e-13	2.03112e-11	<1E-10
GTACTAA	TTAGTAC	4.33837e-13	2.40135e-11	<1E-10
CGACCTC	GAGGTCG	4.45968e-13	2.45193e-11	<1E-10
AAGTATT	AATACTT	5.04911e-13	2.75749e-11	<1E-10
AATATAT	ATATATT	5.51532e-13	2.99215e-11	<1E-10
CGTGTAC	GTACACG	7.79675e-13	4.20204e-11	<1E-10
AATGAAT	ATTCATT	1.00718e-12	5.39267e-11	<1E-10
ACAAATA	TATTTGT	1.2459e-12	6.62755e-11	<1E-10
GTGTGGA	TCCACAC	1.27381e-12	6.73227e-11	<1E-10
CAAAAAA	TTTTTTG	1.55643e-12	8.17325e-11	<1E-10
CGTATAC	GTATACG	1.66884e-12	8.70773e-11	<1E-10
GTAAATA	TATTTAC	1.69614e-12	8.79417e-11	<1E-10
TATACGA	TCGTATA	1.73062e-12	8.9165e-11	<1E-10
TAGAAAA	TTTTCTA	1.85342e-12	9.48952e-11	<1E-10
$down
k-mer	k-mer (reverse)	MetaPvalue	PBH	Pbonferroni
TGGATAA	TTATCCA	1.48586e-59	1.21722e-55	1.21722e-55
CTTATCC	GGATAAG	1.50694e-40	6.17242e-37	1.23448e-36
ATAATTG	CAATTAT	3.58804e-36	9.79775e-33	2.93932e-32
ATTATTA	TAATAAT	3.22753e-30	6.60999e-27	2.644e-26
CATGTGG	CCACATG	2.83123e-29	4.63869e-26	2.31934e-25
GTGGATA	TATCCAC	1.46796e-28	1.96222e-25	1.20255e-24
AATAATA	TATTATT	1.6767e-28	1.96222e-25	1.37355e-24
CACATGC	GCATGTG	1.26176e-26	1.29204e-23	1.03363e-22
ATAAAAT	ATTTTAT	4.57081e-26	4.16045e-23	3.74441e-22
TATCCAA	TTGGATA	1.0209e-24	7.69306e-22	8.36323e-21
CATGTGA	TCACATG	1.033e-24	7.69306e-22	8.46237e-21
TGGACCA	TGGTCCA	1.60505e-24	1.09572e-21	1.31486e-20
CCTTATC	GATAAGG	2.74575e-24	1.73024e-21	2.24932e-20
GATAAGA	TCTTATC	3.46069e-24	1.97765e-21	2.835e-20
ATATCCA	TGGATAT	3.62119e-24	1.97765e-21	2.96648e-20
GCATACA	TGTATGC	7.53591e-24	3.85839e-21	6.17342e-20
ATCCAAA	TTTGGAT	1.17911e-23	5.68193e-21	9.65928e-20
GGGACCA	TGGTCCC	1.05836e-22	4.8167e-20	8.67006e-19
AGATAAG	CTTATCT	1.74932e-22	7.54234e-20	1.43304e-18
ATAAATG	CATTTAT	5.09809e-22	2.08818e-19	4.17636e-18
ATTGATA	TATCAAT	1.46256e-21	5.70536e-19	1.19813e-17
GGTCCCA	TGGGACC	2.04964e-21	7.63213e-19	1.67907e-17
ATGGATA	TATCCAT	7.90149e-21	2.8143e-18	6.4729e-17
AAATAAT	ATTATTT	1.08485e-20	3.70296e-18	8.88711e-17
GTATATA	TATATAC	3.01994e-20	9.89573e-18	2.47393e-16
AAAATTT	AAATTTT	6.45477e-20	2.03375e-17	5.28775e-16
TAAAATA	TATTTTA	9.78279e-20	2.96817e-17	8.01406e-16
ATTATCC	GGATAAT	1.96325e-19	5.74392e-17	1.6083e-15
ATTATTG	CAATAAT	7.27709e-19	2.05565e-16	5.96139e-15
ACATTAT	ATAATGT	7.98648e-19	2.18084e-16	6.54252e-15
CACTTGG	CCAAGTG	9.67396e-19	2.55642e-16	7.9249e-15
GATAATA	TATTATC	1.41324e-18	3.6179e-16	1.15773e-14
ATGACTA	TAGTCAT	1.53435e-18	3.80892e-16	1.25694e-14
ATGGTCC	GGACCAT	2.76153e-18	6.65366e-16	2.26224e-14
GGACCAC	GTGGTCC	4.48846e-18	1.05056e-15	3.67695e-14
ATATAAT	ATTATAT	7.16475e-18	1.62864e-15	5.86936e-14
ACTTATA	TATAAGT	7.35591e-18	1.62864e-15	6.02596e-14
ATCATTA	TAATGAT	7.88384e-18	1.69959e-15	6.45844e-14
AATAATT	AATTATT	1.41909e-17	2.98082e-15	1.16252e-13
CACATGG	CCATGTG	2.28626e-17	4.68225e-15	1.8729e-13
AATGGAC	GTCCATT	4.7594e-17	9.50951e-15	3.8989e-13
ATGTGAC	GTCACAT	2.20822e-16	4.30708e-14	1.80897e-12
AAGATAA	TTATCTT	3.76568e-16	7.15297e-14	3.08485e-12
TAAATGA	TCATTTA	3.84192e-16	7.15297e-14	3.14731e-12
ACAATTA	TAATTGT	5.45704e-16	9.93424e-14	4.47041e-12
CACATGA	TCATGTG	1.17681e-15	2.09576e-13	9.64047e-12
AGTTTAT	ATAAACT	1.38169e-15	2.40825e-13	1.13188e-11
ATAATAA	TTATTAT	1.5198e-15	2.58206e-13	1.24502e-11
GGACCAA	TTGGTCC	1.54444e-15	2.58206e-13	1.26521e-11
ATGGACC	GGTCCAT	1.80323e-15	2.95442e-13	1.47721e-11
GGGTCCA	TGGACCC	2.46651e-15	3.96189e-13	2.02057e-11
ATGAATG	CATTCAT	3.17762e-15	5.00597e-13	2.60311e-11
AATGATG	CATCATT	3.42813e-15	5.29873e-13	2.80833e-11
ATAATAT	ATATTAT	3.65363e-15	5.5427e-13	2.99306e-11
AAAATAA	TTATTTT	3.78092e-15	5.63151e-13	3.09733e-11
ATTCTAC	GTAGAAT	4.30945e-15	6.30411e-13	3.5303e-11
AATTGCA	TGCAATT	4.69624e-15	6.55409e-13	3.84716e-11
AATCATA	TATGATT	4.71701e-15	6.55409e-13	3.86418e-11
AATCATT	AATGATT	4.72035e-15	6.55409e-13	3.86691e-11
ATGTGTA	TACACAT	1.10196e-14	1.48947e-12	9.02722e-11
AATTGTA	TACAATT	1.10911e-14	1.48947e-12	9.0858e-11
AATAATG	CATTATT	1.25405e-14	1.65697e-12	<1E-10
AAATTTA	TAAATTT	2.16807e-14	2.81917e-12	<1E-10
ATGTGAA	TTCACAT	2.92522e-14	3.74428e-12	<1E-10
ATTTATA	TATAAAT	3.13303e-14	3.94858e-12	<1E-10
GCGCAAC	GTTGCGC	3.27397e-14	4.06369e-12	<1E-10
TATTCGA	TCGAATA	3.38631e-14	4.14039e-12	<1E-10
ATATGAT	ATCATAT	3.44416e-14	4.1492e-12	<1E-10
CTGGACC	GGTCCAG	3.68078e-14	4.31217e-12	<1E-10
AGTAAAT	ATTTACT	3.68472e-14	4.31217e-12	<1E-10
AAATAAA	TTTATTT	4.54686e-14	5.24618e-12	<1E-10
TACGACA	TGTCGTA	5.3746e-14	6.11509e-12	<1E-10
TACTATA	TATAGTA	6.36149e-14	7.13881e-12	<1E-10
ATGATAA	TTATCAT	6.99179e-14	7.7401e-12	<1E-10
ATTGATG	CATCAAT	7.19538e-14	7.85927e-12	<1E-10
ATGGGCA	TGCCCAT	7.90924e-14	8.52533e-12	<1E-10
CAACTTA	TAAGTTG	1.00724e-13	1.0716e-11	<1E-10
ATATAAA	TTTATAT	1.20515e-13	1.26572e-11	<1E-10
AAATACT	AGTATTT	1.24764e-13	1.29375e-11	<1E-10
ATAATAC	GTATTAT	1.38248e-13	1.41566e-11	<1E-10
AAAACAT	ATGTTTT	1.52639e-13	1.54372e-11	<1E-10
AATGTGG	CCACATT	1.95698e-13	1.95507e-11	<1E-10
ACATGCA	TGCATGT	3.02694e-13	2.98755e-11	<1E-10
GGTCCAC	GTGGACC	3.14504e-13	3.06716e-11	<1E-10
AAATGAC	GTCATTT	3.39244e-13	3.26951e-11	<1E-10
ATGCCAA	TTGGCAT	3.58357e-13	3.41356e-11	<1E-10
AATTAAT	ATTAATT	3.7191e-13	3.50194e-11	<1E-10
TAAGATA	TATCTTA	4.18553e-13	3.89635e-11	<1E-10
ATAGTAC	GTACTAT	4.38779e-13	4.03874e-11	<1E-10
CATGTGC	GCACATG	4.49917e-13	4.09524e-11	<1E-10
TATAATA	TATTATA	9.83409e-13	8.85285e-11	<1E-10

## Sheet: octamers_FC2
$up
k-mer	k-mer (reverse)	MetaPvalue	PBH	Pbonferroni
AAATATCT	AGATATTT	2.18301e-264	7.18123e-260	7.18123e-260
AAAATATC	GATATTTT	1.38233e-195	2.27366e-191	4.54732e-191
AATATCTA	TAGATATT	1.34238e-118	1.47196e-114	4.41588e-114
ACCGACAT	ATGTCGGT	1.27947e-113	1.05223e-109	4.20894e-109
ATGTCGGC	GCCGACAT	4.32077e-103	2.84272e-99	1.42136e-98
TACCGACA	TGTCGGTA	1.65922e-79	9.09693e-76	5.45816e-75
ACGTGTCA	TGACACGT	4.01274e-76	1.88576e-72	1.32003e-71
GACCGACA	TGTCGGTC	3.99322e-75	1.64201e-71	1.31361e-70
CACGTGTC	GACACGTG	7.78102e-69	2.84405e-65	2.55964e-64
CCGACATA	TATGTCGG	2.08083e-65	6.8451e-62	6.8451e-61
AAGATATT	AATATCTT	1.78041e-63	5.32439e-60	5.85683e-59
AATATCTC	GAGATATT	2.00681e-62	5.50133e-59	6.60159e-58
GTCGGCCA	TGGCCGAC	4.11485e-62	1.04125e-58	1.35362e-57
GATATTTA	TAAATATC	2.8338e-58	6.65862e-55	9.32206e-54
GTCGGCAA	TTGCCGAC	4.02333e-51	8.82343e-48	1.32351e-46
ATGTCGAC	GTCGACAT	3.03283e-50	6.2355e-47	9.97681e-46
CGACCGAC	GTCGGTCG	1.33589e-49	2.58503e-46	4.39455e-45
ACACGTGG	CCACGTGT	5.96327e-49	1.08982e-45	1.96168e-44
CACGTGGC	GCCACGTG	2.88408e-48	4.9934e-45	9.48746e-44
AATATCTG	CAGATATT	3.33821e-48	5.49068e-45	1.09814e-43
GTCGGTCA	TGACCGAC	6.6812e-48	1.04659e-44	2.19785e-43
ACACGTGT	ACACGTGT	7.22085e-48	1.07971e-44	2.37537e-43
CATGTCGG	CCGACATG	7.05013e-47	1.00835e-43	2.31921e-42
GGCCGACA	TGTCGGCC	2.84657e-46	3.90171e-43	9.36409e-42
CACGTGGA	TCCACGTG	4.74024e-46	6.23739e-43	1.55935e-41
AGGTCGGC	GCCGACCT	2.44602e-43	3.09478e-40	8.04642e-39
ACGTGTCG	CGACACGT	6.59268e-43	8.03232e-40	2.16873e-38
GTCGGCTA	TAGCCGAC	2.03318e-42	2.3887e-39	6.68835e-38
TGCCGACA	TGTCGGCA	3.7295e-42	4.23054e-39	1.22686e-37
AGATATTA	TAATATCT	3.53922e-41	3.88087e-38	1.16426e-36
ATATTTTA	TAAAATAT	4.09667e-38	4.34723e-35	1.34764e-33
ACGTGGCA	TGCCACGT	4.03272e-37	4.14563e-34	1.3266e-32
ACCGACGT	ACGTCGGT	5.44689e-37	5.42972e-34	1.79181e-32
CCGACATC	GATGTCGG	1.2725e-35	1.23118e-32	4.18602e-31
CCGACACG	CGTGTCGG	1.15435e-34	1.08496e-31	3.79736e-30
CTACCGAC	GTCGGTAG	1.69682e-34	1.55051e-31	5.58185e-30
GACACGTA	TACGTGTC	4.98333e-34	4.43058e-31	1.63932e-29
AAATATCC	GGATATTT	6.03919e-34	5.22803e-31	1.98665e-29
ACACGTAA	TTACGTGT	2.60868e-32	2.20039e-29	8.58151e-28
ACGTGTAC	GTACACGT	7.39651e-32	6.08289e-29	2.43315e-27
ACGTGGTG	CACCACGT	1.00804e-31	8.08792e-29	3.31605e-27
ATATCTAA	TTAGATAT	1.72078e-31	1.34778e-28	5.66068e-27
GGTCGACA	TGTCGACC	1.83163e-31	1.40124e-28	6.02532e-27
ACACGTAT	ATACGTGT	2.37872e-31	1.77842e-28	7.82503e-27
CCACGTGG	CCACGTGG	3.81825e-30	2.79123e-27	1.25605e-25
CACGTGTA	TACACGTG	1.15969e-29	8.29327e-27	3.81491e-25
ACGTCGGC	GCCGACGT	4.18409e-29	2.9285e-26	1.3764e-24
TTAATAAA	TTTATTAA	7.80136e-29	5.34653e-26	2.56634e-24
AGTCGGTC	GACCGACT	8.04215e-29	5.39907e-26	2.64554e-24
AAATAAAA	TTTTATTT	1.41288e-28	9.29565e-26	4.64782e-24
AATAATAT	ATATTATT	1.25436e-27	8.09085e-25	4.12633e-23
ACGTGTCT	AGACACGT	2.1785e-27	1.37815e-24	7.16641e-23
AAAATAAT	ATTATTTT	2.45219e-27	1.52203e-24	8.06673e-23
CAAATATC	GATATTTG	2.72904e-27	1.66249e-24	8.97746e-23
AAAATAAA	TTTATTTT	6.96816e-27	4.16772e-24	2.29224e-22
GGTAAATA	TATTTACC	9.79598e-27	5.75444e-24	3.22249e-22
AAATATCA	TGATATTT	2.75706e-26	1.59116e-23	9.06962e-22
ATAATAAT	ATTATTAT	5.12744e-26	2.90814e-23	1.68672e-21
TAATTAAA	TTTAATTA	1.49452e-25	8.33283e-23	4.91637e-21
CACGTACG	CGTACGTG	2.41826e-25	1.32585e-22	7.95512e-21
AAACGCGT	ACGCGTTT	9.69698e-25	5.22937e-22	3.18992e-20
ACCGACCT	AGGTCGGT	9.98307e-25	5.29682e-22	3.28403e-20
ATAGCCAC	GTGGCTAT	1.12359e-24	5.86694e-22	3.69617e-20
AATAATAA	TTATTATT	2.02018e-24	1.03837e-21	6.64558e-20
ATAATATC	GATATTAT	3.34365e-24	1.6922e-21	1.09993e-19
GATATTAA	TTAATATC	3.8268e-24	1.90737e-21	1.25887e-19
ACGTACGT	ACGTACGT	5.90597e-24	2.89974e-21	1.94283e-19
TATCTAAA	TTTAGATA	6.74887e-24	3.26486e-21	2.22011e-19
ATATTTAA	TTAAATAT	9.34024e-24	4.45299e-21	3.07257e-19
ATACCGAC	GTCGGTAT	1.08707e-23	5.10859e-21	3.57602e-19
TATTTAAA	TTTAAATA	1.68638e-23	7.81341e-21	5.54752e-19
AAATGAAT	ATTCATTT	2.27939e-23	1.04143e-20	7.49829e-19
CCGACCTA	TAGGTCGG	3.19646e-23	1.44042e-20	1.05151e-18
GAAATATC	GATATTTC	6.69038e-23	2.97415e-20	2.20087e-18
ATAATAAA	TTTATTAT	1.03972e-22	4.56035e-20	3.42026e-18
TAAATAAA	TTTATTTA	2.09967e-22	9.08826e-20	6.90707e-18
CGTGGTTC	GAACCACG	4.6877e-22	2.00268e-19	1.54207e-17
GTCGACCA	TGGTCGAC	7.51498e-22	3.16939e-19	2.47213e-17
ATTAATTA	TAATTAAT	1.24387e-21	5.17952e-19	4.09182e-17
CATAAATA	TATTTATG	1.3238e-21	5.44345e-19	4.35476e-17
GCCACGTA	TACGTGGC	1.74672e-21	7.09386e-19	5.74603e-17
AATATTAA	TTAATATT	2.30459e-21	9.24532e-19	7.58117e-17
ATAAAATA	TATTTTAT	5.02652e-21	1.9922e-18	1.65352e-16
ACCACGTG	CACGTGGT	6.23209e-21	2.44061e-18	2.05011e-16
ACCGACAC	GTGTCGGT	1.25616e-20	4.86147e-18	4.13225e-16
ATAATTAA	TTAATTAT	1.32825e-20	5.08069e-18	4.36939e-16
ATTATTTA	TAAATAAT	1.47101e-20	5.5621e-18	4.83903e-16
CTGTCGGC	GCCGACAG	1.91911e-20	7.17397e-18	6.31309e-16
ATATTTTC	GAAAATAT	1.99343e-20	7.36806e-18	6.55757e-16
TAATAATA	TATTATTA	2.47499e-20	9.04637e-18	8.14174e-16
TTATTAAA	TTTAATAA	3.13236e-20	1.13233e-17	1.03042e-15
CCCGTACG	CGTACGGG	4.17004e-20	1.49106e-17	1.37178e-15
CACGTCGG	CCGACGTG	5.24312e-20	1.8546e-17	1.72478e-15
AATAAAAA	TTTTTATT	6.38234e-20	2.23355e-17	2.09953e-15
ATTTATTA	TAATAAAT	6.97239e-20	2.41435e-17	2.29364e-15
GGTCGGCA	TGCCGACC	7.18925e-20	2.46352e-17	2.36498e-15
TAATAAAA	TTTTATTA	9.70191e-20	3.29025e-17	3.19154e-15
AACACGTG	CACGTGTT	1.0857e-19	3.64441e-17	3.57152e-15
CGTGGCAC	GTGCCACG	1.15255e-19	3.82972e-17	3.79142e-15
CGTGTCAA	TTGACACG	1.25044e-19	4.11344e-17	4.11344e-15
AATAAATA	TATTTATT	1.40165e-19	4.56522e-17	4.61088e-15
TACACGTA	TACGTGTA	1.57743e-19	5.08737e-17	5.18912e-15
ATAAATAA	TTATTTAT	1.94277e-19	6.20479e-17	6.39093e-15
GAAATGAA	TTCATTTC	1.99157e-19	6.29948e-17	6.55146e-15
CCGACGTA	TACGTCGG	2.60327e-19	8.15592e-17	8.56372e-15
CTTTTCCA	TGGAAAAG	4.0932e-19	1.27028e-16	1.3465e-14
CGTATATA	TATATACG	5.09375e-19	1.56602e-16	1.67564e-14
AAATAATA	TATTATTT	5.54762e-19	1.68976e-16	1.82494e-14
ATGCCGAC	GTCGGCAT	5.68686e-19	1.71628e-16	1.87075e-14
ACGTGGAT	ATCCACGT	6.20601e-19	1.85594e-16	2.04153e-14
ACAATTTA	TAAATTGT	1.03515e-18	3.06777e-16	3.40523e-14
AAAAAATC	GATTTTTT	1.22007e-18	3.58352e-16	4.01354e-14
AATTAAAA	TTTTAATT	1.89356e-18	5.51244e-16	6.22906e-14
TTAAAAAA	TTTTTTAA	2.07515e-18	5.98809e-16	6.82643e-14
GGGACGAC	GTCGTCCC	2.83853e-18	8.11967e-16	9.33762e-14
AAATAATT	AATTATTT	2.92312e-18	8.28956e-16	9.61589e-14
TATTAAAA	TTTTAATA	6.24405e-18	1.75559e-15	2.05404e-13
ACGACACG	CGTGTCGT	6.92718e-18	1.93116e-15	2.27877e-13
ATTATTCG	CGAATAAT	8.15362e-18	2.25396e-15	2.68221e-13
AAATAAAG	CTTTATTT	9.12149e-18	2.5005e-15	3.0006e-13
AAGTCGGC	GCCGACTT	9.27473e-18	2.5215e-15	3.05101e-13
CAATAGAA	TTCTATTG	1.0054e-17	2.71094e-15	3.30735e-13
ACGTGGAC	GTCCACGT	1.115e-17	2.98203e-15	3.6679e-13
ATTAAAAA	TTTTTAAT	1.22374e-17	3.24645e-15	4.0256e-13
AAAAATAT	ATATTTTT	1.2623e-17	3.32197e-15	4.15247e-13
CAAAAAAC	GTTTTTTG	1.42846e-17	3.72943e-15	4.69908e-13
AAAAATAA	TTATTTTT	1.69312e-17	4.38558e-15	5.56969e-13
ACAAAAAA	TTTTTTGT	1.89425e-17	4.86823e-15	6.23134e-13
AATAAAAC	GTTTTATT	2.1036e-17	5.36434e-15	6.91999e-13
AAATTTTA	TAAAATTT	3.14871e-17	7.9677e-15	1.0358e-12
CGACATAC	GTATGTCG	4.09568e-17	1.02849e-14	1.34732e-12
AAAAAATA	TATTTTTT	4.30106e-17	1.07188e-14	1.41488e-12
TATAATAA	TTATTATA	5.33875e-17	1.32048e-14	1.75623e-12
ACGAATAA	TTATTCGT	5.73241e-17	1.40726e-14	1.88573e-12
ACGTGTAA	TTACACGT	6.87633e-17	1.67558e-14	2.26204e-12
AATAAAAT	ATTTTATT	7.58277e-17	1.8285e-14	2.49443e-12
GTACCGAC	GTCGGTAC	7.61506e-17	1.8285e-14	2.50505e-12
ACGTGGCC	GGCCACGT	8.21874e-17	1.95916e-14	2.70364e-12
ACTACACG	CGTGTAGT	9.24714e-17	2.18845e-14	3.04194e-12
CACACGTA	TACGTGTG	9.88656e-17	2.32306e-14	3.25228e-12
ATGTGACG	CGTCACAT	1.11497e-16	2.60127e-14	3.6678e-12
CCGCGTAA	TTACGCGG	1.27996e-16	2.96518e-14	4.21055e-12
CGTGGCTA	TAGCCACG	1.67214e-16	3.84662e-14	5.50067e-12
ATTAAATA	TATTTAAT	1.71294e-16	3.89574e-14	5.63489e-12
GAATTTAA	TTAAATTC	1.71718e-16	3.89574e-14	5.64883e-12
AAAGATAT	ATATCTTT	1.90016e-16	4.28134e-14	6.25076e-12
GAAATAAA	TTTATTTC	2.37016e-16	5.304e-14	7.79688e-12
ATAATATA	TATATTAT	2.5261e-16	5.61477e-14	8.30986e-12
CCACGTCA	TGACGTGG	3.21932e-16	7.10756e-14	1.05903e-11
CGTGGCGA	TCGCCACG	3.55032e-16	7.78608e-14	1.16791e-11
ACGAGTGG	CCACTCGT	5.13292e-16	1.11823e-13	1.68852e-11
GTCGACGA	TCGTCGAC	5.299e-16	1.14682e-13	1.74316e-11
ATATTTCA	TGAAATAT	6.54425e-16	1.40706e-13	2.1528e-11
ATTTTGTC	GACAAAAT	7.02731e-16	1.50111e-13	2.3117e-11
AATATCCC	GGGATATT	7.94895e-16	1.68702e-13	2.61489e-11
TACCAAAA	TTTTGGTA	8.10898e-16	1.70996e-13	2.66753e-11
ATTTTTAA	TTAAAAAT	8.41424e-16	1.76302e-13	2.76795e-11
CACGTAAA	TTTACGTG	1.11464e-15	2.3207e-13	3.66671e-11
AAATATTA	TAATATTT	1.29372e-15	2.67663e-13	4.25583e-11
CGTGTCAG	CTGACACG	1.39118e-15	2.86027e-13	4.57643e-11
AAGTATAC	GTATACTT	2.03546e-15	4.15892e-13	6.69586e-11
ATATTAAA	TTTAATAT	2.09434e-15	4.2528e-13	6.88954e-11
AATAATTA	TAATTATT	2.17828e-15	4.39612e-13	7.16568e-11
ATATATCG	CGATATAT	2.30082e-15	4.61511e-13	7.56879e-11
CCACTGGC	GCCAGTGG	2.35067e-15	4.68653e-13	7.73278e-11
AAAATTAG	CTAATTTT	2.37778e-15	4.71201e-13	7.82194e-11
ATATTTAC	GTAAATAT	3.16141e-15	6.22741e-13	<1E-10
TATGTCGA	TCGACATA	4.10799e-15	8.04383e-13	<1E-10
ATTTAAAA	TTTTAAAT	4.29852e-15	8.36711e-13	<1E-10
CCGACACA	TGTGTCGG	4.54566e-15	8.79612e-13	<1E-10
AGGTCCCA	TGGGACCT	5.50543e-15	1.0591e-12	<1E-10
CCAAATTA	TAATTTGG	6.93404e-15	1.32618e-12	<1E-10
TAATTTAA	TTAAATTA	7.56811e-15	1.43908e-12	<1E-10
AAAACCAA	TTGGTTTT	7.78603e-15	1.47201e-12	<1E-10
CGTACACG	CGTGTACG	8.64835e-15	1.62569e-12	<1E-10
AATATCCA	TGGATATT	8.76086e-15	1.63749e-12	<1E-10
ACGTGTGA	TCACACGT	8.89283e-15	1.65276e-12	<1E-10
CGTACGTC	GACGTACG	1.01626e-14	1.87814e-12	<1E-10
ATGAGTCA	TGACTCAT	1.04162e-14	1.91426e-12	<1E-10
ATTATTGC	GCAATAAT	1.10515e-14	2.01972e-12	<1E-10
CAATAATA	TATTATTG	1.24947e-14	2.27087e-12	<1E-10
AACGTGGC	GCCACGTT	1.28421e-14	2.32117e-12	<1E-10
ATCTAAAT	ATTTAGAT	1.3177e-14	2.3687e-12	<1E-10
AGTCGGCC	GGCCGACT	1.43174e-14	2.5597e-12	<1E-10
TCGTCACA	TGTGACGA	1.50125e-14	2.66947e-12	<1E-10
ATAGATAT	ATATCTAT	2.36439e-14	4.18167e-12	<1E-10
ATCCAAAT	ATTTGGAT	2.97071e-14	5.2259e-12	<1E-10
CACGTCAC	GTGACGTG	3.00085e-14	5.25085e-12	<1E-10
AGTCGGCA	TGCCGACT	3.50785e-14	6.10552e-12	<1E-10
GTCGACAA	TTGTCGAC	3.54438e-14	6.13664e-12	<1E-10
CAAATATA	TATATTTG	3.65365e-14	6.2927e-12	<1E-10
GGCTTACA	TGTAAGCC	3.7582e-14	6.43905e-12	<1E-10
GCCCGCAC	GTGCGGGC	3.84419e-14	6.55225e-12	<1E-10
AGCCGACA	TGTCGGCT	4.2325e-14	7.17693e-12	<1E-10
AAAAAAAA	TTTTTTTT	4.32879e-14	7.30256e-12	<1E-10
CGCGTAAG	CTTACGCG	4.39592e-14	7.37798e-12	<1E-10
AAAAAATT	AATTTTTT	4.53024e-14	7.56482e-12	<1E-10
GTGTTCTA	TAGAACAC	4.73298e-14	7.83241e-12	<1E-10
CCGTGGCA	TGCCACGG	4.73811e-14	7.83241e-12	<1E-10
TTAATTAA	TTAATTAA	4.91907e-14	8.09089e-12	<1E-10
TTTAAAAA	TTTTTAAA	5.01646e-14	8.21002e-12	<1E-10
AAAAAAGA	TCTTTTTT	5.28966e-14	8.61017e-12	<1E-10
ACCGACTC	GAGTCGGT	5.31331e-14	8.61017e-12	<1E-10
TCGGTAGA	TCTACCGA	8.68283e-14	1.40015e-11	<1E-10
ATGACAAA	TTTGTCAT	9.00745e-14	1.44541e-11	<1E-10
ACACGTAC	GTACGTGT	1.05562e-13	1.68571e-11	<1E-10
ATATGTTA	TAACATAT	1.1884e-13	1.88084e-11	<1E-10
CCCATGCG	CGCATGGG	1.18925e-13	1.88084e-11	<1E-10
AAGTTATA	TATAACTT	1.26013e-13	1.98071e-11	<1E-10
ATTAATCA	TGATTAAT	1.26444e-13	1.98071e-11	<1E-10
CCACGTAG	CTACGTGG	1.3191e-13	2.05655e-11	<1E-10
TAAAAAAA	TTTTTTTA	1.34581e-13	2.0883e-11	<1E-10
ATAAATAT	ATATTTAT	1.40524e-13	2.17027e-11	<1E-10
CACGTAAG	CTTACGTG	1.67953e-13	2.58177e-11	<1E-10
CGTCGGCA	TGCCGACG	1.98425e-13	3.03599e-11	<1E-10
AAAAGCGT	ACGCTTTT	2.25209e-13	3.42985e-11	<1E-10
AATAATAG	CTATTATT	2.40072e-13	3.63937e-11	<1E-10
AAACACGT	ACGTGTTT	2.5046e-13	3.77942e-11	<1E-10
CGACAGAA	TTCTGTCG	2.51683e-13	3.78054e-11	<1E-10
CAAAAAAG	CTTTTTTG	2.57855e-13	3.85563e-11	<1E-10
GATACAAA	TTTGTATC	2.60389e-13	3.87591e-11	<1E-10
ATATTATA	TATAATAT	2.77722e-13	4.11529e-11	<1E-10
ATGACCGA	TCGGTCAT	3.03351e-13	4.45715e-11	<1E-10
CGACGTAC	GTACGTCG	3.03502e-13	4.45715e-11	<1E-10
ATATCAAA	TTTGATAT	3.54974e-13	5.18988e-11	<1E-10
GGACCGAC	GTCGGTCC	4.00499e-13	5.82957e-11	<1E-10
AAAAAACG	CGTTTTTT	4.04862e-13	5.84721e-11	<1E-10
GAATAATA	TATTATTC	4.05266e-13	5.84721e-11	<1E-10
ACAAATAT	ATATTTGT	4.07912e-13	5.85968e-11	<1E-10
ACACGTCG	CGACGTGT	4.17488e-13	5.97116e-11	<1E-10
CGGCATAA	TTATGCCG	4.24306e-13	6.04241e-11	<1E-10
AGTGTGGA	TCCACACT	4.2683e-13	6.05215e-11	<1E-10
GGTCCCAC	GTGGGACC	4.41467e-13	6.23284e-11	<1E-10
ACGTATCA	TGATACGT	4.66289e-13	6.54925e-11	<1E-10
TCGGTACA	TGTACCGA	4.6786e-13	6.54925e-11	<1E-10
AGGCCGAC	GTCGGCCT	4.84023e-13	6.74678e-11	<1E-10
AAGGTCGG	CCGACCTT	4.91349e-13	6.82e-11	<1E-10
CAAATAAA	TTTATTTG	5.17895e-13	7.15827e-11	<1E-10
CGTCGACA	TGTCGACG	6.36374e-13	8.75906e-11	<1E-10
AAACAGCC	GGCTGTTT	6.5552e-13	8.98499e-11	<1E-10
$down
k-mer	k-mer (reverse)	MetaPvalue	PBH	Pbonferroni
CTTATCCA	TGGATAAG	4.74836e-49	1.56202e-44	1.56202e-44
GTGGATAA	TTATCCAC	8.3765e-41	1.37777e-36	2.75553e-36
CCTTATCC	GGATAAGG	3.17737e-34	3.48409e-30	1.04523e-29
TTATCCAA	TTGGATAA	2.178e-29	1.79118e-25	7.16473e-25
AATAATTG	CAATTATT	1.11759e-27	6.98405e-24	3.67641e-23
AATTATTG	CAATAATT	1.27384e-27	6.98405e-24	4.19043e-23
ATAAATGA	TCATTTAT	1.46948e-26	6.90571e-23	4.834e-22
TATCCAAA	TTTGGATA	4.15206e-26	1.70733e-22	1.36586e-21
ATAATTGG	CCAATTAT	9.18642e-26	3.35774e-22	3.02197e-21
ACCTTATC	GATAAGGT	1.37375e-25	4.51909e-22	4.51909e-21
AATTTACT	AGTAAATT	2.1236e-25	6.35071e-22	6.98578e-21
CTGGACCA	TGGTCCAG	4.90664e-25	1.34507e-21	1.61409e-20
TGGGACCA	TGGTCCCA	8.7878e-25	2.22372e-21	2.89084e-20
ATATACAC	GTGTATAT	1.0536e-23	2.47565e-20	3.46592e-19
CACATGAA	TTCATGTG	4.0878e-23	8.96481e-20	1.34472e-18
AAATAATA	TATTATTT	4.9703e-23	1.02189e-19	1.63503e-18
ATCTTATC	GATAAGAT	5.93901e-23	1.14923e-19	1.9537e-18
GGGACCAA	TTGGTCCC	1.68023e-21	3.07071e-18	5.52728e-17
ATGACTAA	TTAGTCAT	8.04609e-21	1.39307e-17	2.64684e-16
GGATAAGA	TCTTATCC	1.12733e-20	1.85424e-17	3.70847e-16
AATTAATA	TATTAATT	1.53313e-19	2.30225e-16	5.04338e-15
CAATTTGC	GCAAATTG	1.53969e-19	2.30225e-16	5.06496e-15
AATAAAAT	ATTTTATT	1.7318e-19	2.47692e-16	5.69693e-15
ATATCCAT	ATGGATAT	2.55516e-19	3.50227e-16	8.40545e-15
ATGCCAAA	TTTGGCAT	5.43837e-19	7.15603e-16	1.78901e-14
AATGGATA	TATCCATT	8.44406e-19	1.06837e-15	2.77776e-14
AATAATAA	TTATTATT	1.07743e-18	1.31271e-15	3.54432e-14
CATATCCA	TGGATATG	1.81588e-18	2.1334e-15	5.97353e-14
AAATTAAG	CTTAATTT	2.90777e-18	3.29842e-15	9.56541e-14
GATATGAA	TTCATATC	3.15549e-18	3.4601e-15	1.03803e-13
GCTGGACC	GGTCCAGC	3.26749e-18	3.46733e-15	1.07487e-13
ATAGTATG	CATACTAT	3.3853e-18	3.48009e-15	1.11363e-13
GGTCCCAA	TTGGGACC	5.32873e-18	5.31194e-15	1.75294e-13
CACATGCA	TGCATGTG	6.97973e-18	6.75309e-15	2.29605e-13
CCACATGC	GCATGTGG	1.3175e-17	1.2383e-14	4.33405e-13
GCATACAA	TTGTATGC	2.4797e-17	2.2659e-14	8.15723e-13
CATTCATA	TATGAATG	3.05056e-17	2.71219e-14	1.00351e-12
CTTATCTA	TAGATAAG	3.54395e-17	3.06794e-14	1.16582e-12
ATTATCCA	TGGATAAT	6.67936e-17	5.63396e-14	2.19724e-12
ATCTTTTG	CAAAAGAT	1.2531e-16	1.03055e-13	4.1222e-12
GCGACCAC	GTGGTCGC	1.33307e-16	1.06958e-13	4.38527e-12
ACATGCAT	ATGCATGT	1.42218e-16	1.11391e-13	4.6784e-12
CTATTGAC	GTCAATAG	2.45533e-16	1.85977e-13	8.07705e-12
ACCCACCA	TGGTGGGT	2.48754e-16	1.85977e-13	8.183e-12
AATTTTAT	ATAAAATT	2.5454e-16	1.86075e-13	8.37336e-12
AAGATAAT	ATTATCTT	3.36217e-16	2.40439e-13	1.10602e-11
ATTGGACG	CGTCCAAT	3.64041e-16	2.54798e-13	1.19755e-11
TAAGATAA	TTATCTTA	4.64321e-16	3.18215e-13	1.52743e-11
GGTGGCTA	TAGCCACC	7.10358e-16	4.76897e-13	2.33679e-11
TATAATCA	TGATTATA	9.02416e-16	5.93718e-13	2.96859e-11
CAATTATC	GATAATTG	1.80386e-15	1.16353e-12	5.93399e-11
GTCCCAAA	TTTGGGAC	1.93038e-15	1.22119e-12	6.35019e-11
ATTTACTA	TAGTAAAT	2.39362e-15	1.48567e-12	7.87404e-11
AAAAAAAG	CTTTTTTT	2.44578e-15	1.48993e-12	8.04563e-11
ACCAATCA	TGATTGGT	2.72591e-15	1.63039e-12	8.96715e-11
AATGGACC	GGTCCATT	2.80233e-15	1.64617e-12	9.21855e-11
AATAGTAT	ATACTATT	3.8234e-15	2.18857e-12	<1E-10
AACACGTG	CACGTGTT	3.85874e-15	2.18857e-12	<1E-10
AAAAAAAT	ATTTTTTT	5.05497e-15	2.81845e-12	<1E-10
AAAATTTA	TAAATTTT	7.31401e-15	4.01003e-12	<1E-10
ATAATTGA	TCAATTAT	8.23104e-15	4.42108e-12	<1E-10
TAGAGTCA	TGACTCTA	8.33254e-15	4.42108e-12	<1E-10
GCATGTGA	TCACATGC	8.50596e-15	4.44146e-12	<1E-10
CAAAAATA	TATTTTTG	9.09638e-15	4.67554e-12	<1E-10
GTGATGTA	TACATCAC	1.05994e-14	5.36427e-12	<1E-10
ATCATCAT	ATGATGAT	1.22796e-14	6.12046e-12	<1E-10
AGTATAAG	CTTATACT	1.31047e-14	6.4342e-12	<1E-10
CCATGTGC	GCACATGG	1.40091e-14	6.7771e-12	<1E-10
CATTTATA	TATAAATG	1.75702e-14	8.37668e-12	<1E-10
CCATGTGA	TCACATGG	1.92695e-14	9.05555e-12	<1E-10
ACCACATG	CATGTGGT	2.17111e-14	1.00593e-11	<1E-10
TCACGTGA	TCACGTGA	2.205e-14	1.00744e-11	<1E-10
ATGACTAG	CTAGTCAT	2.57978e-14	1.16253e-11	<1E-10
TATAGATA	TATCTATA	2.71867e-14	1.20856e-11	<1E-10
TAAGACAA	TTGTCTTA	7.3165e-14	3.20912e-11	<1E-10
TATACACA	TGTGTATA	8.36835e-14	3.62218e-11	<1E-10
GTATTTTA	TAAAATAC	1.04125e-13	4.44845e-11	<1E-10
ACAATTAT	ATAATTGT	1.09099e-13	4.60117e-11	<1E-10
CCAAGTGG	CCACTTGG	1.26566e-13	5.27027e-11	<1E-10
AGTGGGTG	CACCCACT	1.32258e-13	5.43846e-11	<1E-10
GGACCACA	TGTGGTCC	1.43885e-13	5.8435e-11	<1E-10
TGCATACA	TGTATGCA	1.52706e-13	6.1261e-11	<1E-10
AAAGTTAA	TTAACTTT	1.92166e-13	7.61625e-11	<1E-10
AATTGTAG	CTACAATT	2.05487e-13	8.04727e-11	<1E-10
ATGATCAT	ATGATCAT	2.39323e-13	9.26206e-11	<1E-10
AGGACCAC	GTGGTCCT	2.57325e-13	9.84297e-11	<1E-10
